# Supplementary material for: Phenotypic analysis of various Clostridioides difficile ribotypes reveals consistency among core processes
Source: Appl Environ Microbiol. 2025 Jun 24;91(7):e00964-25. doi: 10.1128/aem.00964-25 (PMC12285255; doi:10.1128/aem.00964-25)
Supplement: Table S2 — Core genome list of genes. [file aem.00964-25-s0004.xlsx]

## Sheet: spine.PUC_256.core Annotations
Name	Sequence Name	Minimum	Maximum	Length	Direction	gene	locus_tag
dnaA gene	PUC_256_core_0138_length_68009	10987	12306	1320	forward	dnaA	CD630_RS00005
dnaN gene	PUC_256_core_0138_length_68009	12548	13654	1107	forward	dnaN	CD630_RS00010
yaaA gene	PUC_256_core_0138_length_68009	13791	13997	207	forward	yaaA	CD630_RS00015
recF gene	PUC_256_core_0138_length_68009	14014	15129	1116	forward	recF	CD630_RS00020
gyrB gene	PUC_256_core_0138_length_68009	15130	17031	1902	forward	gyrB	CD630_RS00025
gyrA gene	PUC_256_core_0138_length_68009	17051	19477	2427	forward	gyrA	CD630_RS00030
gene	PUC_256_core_0138_length_68009	19546	19842	297	forward		CD630_RS00035
gene	PUC_256_core_0138_length_68009	19842	20102	261	forward		CD630_RS00040
gene	PUC_256_core_0138_length_68009	20114	20431	318	forward		CD630_RS00045
gene	PUC_256_core_0138_length_68009	20435	20842	408	forward		CD630_RS00050
gene	PUC_256_core_0138_length_68009	20842	21615	774	forward		CD630_RS00055
gene	PUC_256_core_0127_length_40266	17294	18796	1503	reverse		CD630_RS00060
gene	PUC_256_core_0138_length_68009	27072	28574	1503	forward		CD630_RS00060
gene	PUC_256_core_0138_length_68009	41525	43027	1503	forward		CD630_RS00060
gene	PUC_256_core_0138_length_68009	28630	28705	76	forward		CD630_RS00065
gene	PUC_256_core_0140_length_96071	68510	68585	76	forward		CD630_RS00065
gene	PUC_256_core_0140_length_96071	75438	75513	76	forward		CD630_RS00065
gene	PUC_256_core_0140_length_96071	85987	86062	76	forward		CD630_RS00065
gene	PUC_256_core_0140_length_96071	91439	91514	76	forward		CD630_RS00065
rrf gene	PUC_256_core_0121_length_79454	36764	36880	117	reverse	rrf	CD630_RS00075
rrf gene	PUC_256_core_0127_length_40266	13964	14080	117	reverse	rrf	CD630_RS00075
rrf gene	PUC_256_core_0138_length_68009	32105	32221	117	forward	rrf	CD630_RS00075
rrf gene	PUC_256_core_0140_length_96071	78851	78967	117	forward	rrf	CD630_RS00075
rrf gene	PUC_256_core_0140_length_96071	94914	95030	117	forward	rrf	CD630_RS00075
rrf gene	PUC_256_core_0157_length_26841	25934	26050	117	forward	rrf	CD630_RS00075
rrf gene	PUC_256_core_0266_length_16818	14411	14527	117	forward	rrf	CD630_RS00075
gene	PUC_256_core_0138_length_68009	32347	32856	510	forward		CD630_RS00080
gene	PUC_256_core_0138_length_68009	32868	33749	882	forward		CD630_RS00085
serS gene	PUC_256_core_0138_length_68009	34208	35479	1272	forward	serS	CD630_RS00090
gene	PUC_256_core_0138_length_68009	35800	36255	456	forward		CD630_RS00095
gene	PUC_256_core_0138_length_68009	36256	36347	92	forward		CD630_RS00100
ffs gene	PUC_256_core_0138_length_68009	36385	36649	265	forward	ffs	CD630_RS00105
dnaX gene	PUC_256_core_0138_length_68009	36726	38363	1638	forward	dnaX	CD630_RS00110
gene	PUC_256_core_0138_length_68009	38449	38772	324	forward		CD630_RS00115
recR gene	PUC_256_core_0138_length_68009	38785	39384	600	forward	recR	CD630_RS00120
gene	PUC_256_core_0138_length_68009	39525	39746	222	forward		CD630_RS00125
gene	PUC_256_core_0138_length_68009	39817	41022	1206	reverse		CD630_RS00130
gene	PUC_256_core_0138_length_68009	21797	23299	1503	forward		CD630_RS00135
gene	PUC_256_core_0140_length_96071	66952	68454	1503	forward		CD630_RS00135
gene	PUC_256_core_0157_length_26841	22909	25806	2898	forward		CD630_RS00140
rrf gene	PUC_256_core_0138_length_68009	46392	46508	117	forward	rrf	CD630_RS00145
gene	PUC_256_core_0138_length_68009	46515	46589	75	forward		CD630_RS00150
gene	PUC_256_core_0138_length_68009	46596	46681	86	forward		CD630_RS00155
gene	PUC_256_core_0138_length_68009	48428	48513	86	forward		CD630_RS00155
gene	PUC_256_core_0140_length_96071	95118	95203	86	forward		CD630_RS00155
gene	PUC_256_core_0138_length_68009	46697	46772	76	forward		CD630_RS00160
gene	PUC_256_core_0138_length_68009	48529	48604	76	forward		CD630_RS00160
gene	PUC_256_core_0137_length_21275	7780	7854	75	reverse		CD630_RS00165
gene	PUC_256_core_0138_length_68009	46780	46854	75	forward		CD630_RS00165
gene	PUC_256_core_0138_length_68009	48612	48686	75	forward		CD630_RS00165
gene	PUC_256_core_0140_length_96071	72173	72247	75	forward		CD630_RS00165
gene	PUC_256_core_0140_length_96071	95302	95376	75	forward		CD630_RS00165
gene	PUC_256_core_0138_length_68009	46864	46937	74	forward		CD630_RS00170
gene	PUC_256_core_0138_length_68009	48696	48769	74	forward		CD630_RS00170
gene	PUC_256_core_0140_length_96071	72604	72677	74	forward		CD630_RS00170
gene	PUC_256_core_0140_length_96071	95391	95464	74	forward		CD630_RS00170
gene	PUC_256_core_0266_length_16818	14329	14402	74	forward		CD630_RS00170
gene	PUC_256_core_0138_length_68009	46943	47018	76	forward		CD630_RS00175
gene	PUC_256_core_0138_length_68009	48775	48850	76	forward		CD630_RS00175
gene	PUC_256_core_0140_length_96071	95470	95545	76	forward		CD630_RS00175
gene	PUC_256_core_0138_length_68009	47024	47100	77	forward		CD630_RS00180
gene	PUC_256_core_0041_length_75985	28213	28287	75	reverse		CD630_RS00185
gene	PUC_256_core_0137_length_21275	7592	7666	75	reverse		CD630_RS00185
gene	PUC_256_core_0138_length_68009	47110	47184	75	forward		CD630_RS00185
gene	PUC_256_core_0138_length_68009	48942	49016	75	forward		CD630_RS00185
gene	PUC_256_core_0140_length_96071	72421	72495	75	forward		CD630_RS00185
gene	PUC_256_core_0138_length_68009	47199	47283	85	forward		CD630_RS00190
gene	PUC_256_core_0138_length_68009	49031	49115	85	forward		CD630_RS00190
gene	PUC_256_core_0140_length_96071	72510	72594	85	forward		CD630_RS00190
gene	PUC_256_core_0138_length_68009	47293	47376	84	forward		CD630_RS00195
gene	PUC_256_core_0138_length_68009	49125	49208	84	forward		CD630_RS00195
gene	PUC_256_core_0138_length_68009	47406	47482	77	forward		CD630_RS00200
gene	PUC_256_core_0138_length_68009	49331	49407	77	forward		CD630_RS00200
gene	PUC_256_core_0140_length_96071	72688	72764	77	forward		CD630_RS00200
gene	PUC_256_core_0138_length_68009	47490	47565	76	forward		CD630_RS00205
gene	PUC_256_core_0138_length_68009	49417	49492	76	forward		CD630_RS00205
gene	PUC_256_core_0140_length_96071	72774	72849	76	forward		CD630_RS00205
gene	PUC_256_core_0138_length_68009	47654	47742	89	forward		CD630_RS00210
gene	PUC_256_core_0138_length_68009	49579	49667	89	forward		CD630_RS00210
gene	PUC_256_core_0140_length_96071	72939	73027	89	forward		CD630_RS00210
gene	PUC_256_core_0138_length_68009	47746	47821	76	forward		CD630_RS00215
gene	PUC_256_core_0138_length_68009	49671	49746	76	forward		CD630_RS00215
gene	PUC_256_core_0140_length_96071	73605	73680	76	forward		CD630_RS00215
gene	PUC_256_core_0138_length_68009	47828	47901	74	forward		CD630_RS00220
gene	PUC_256_core_0138_length_68009	49753	49826	74	forward		CD630_RS00220
gene	PUC_256_core_0138_length_68009	26885	26961	77	forward		CD630_RS00225
gene	PUC_256_core_0138_length_68009	47916	47992	77	forward		CD630_RS00225
gene	PUC_256_core_0138_length_68009	49841	49917	77	forward		CD630_RS00225
gene	PUC_256_core_0140_length_96071	89695	89771	77	forward		CD630_RS00225
gene	PUC_256_core_0138_length_68009	48016	48092	77	forward		CD630_RS00230
gene	PUC_256_core_0140_length_96071	73144	73220	77	forward		CD630_RS00230
gene	PUC_256_core_0140_length_96071	73442	73518	77	forward		CD630_RS00230
gene	PUC_256_core_0138_length_68009	48100	48176	77	forward		CD630_RS00235
gene	PUC_256_core_0138_length_68009	49935	50011	77	forward		CD630_RS00235
gene	PUC_256_core_0137_length_21275	7861	7936	76	reverse		CD630_RS00240
gene	PUC_256_core_0138_length_68009	48185	48260	76	forward		CD630_RS00240
gene	PUC_256_core_0138_length_68009	49501	49576	76	forward		CD630_RS00240
gene	PUC_256_core_0138_length_68009	50020	50095	76	forward		CD630_RS00240
gene	PUC_256_core_0140_length_96071	72861	72936	76	forward		CD630_RS00240
gene	PUC_256_core_0138_length_68009	48268	48341	74	forward		CD630_RS00245
gene	PUC_256_core_0138_length_68009	50103	50176	74	forward		CD630_RS00245
gene	PUC_256_core_0138_length_68009	48348	48422	75	forward		CD630_RS00250
gene	PUC_256_core_0140_length_96071	72094	72168	75	forward		CD630_RS00250
gene	PUC_256_core_0140_length_96071	95038	95112	75	forward		CD630_RS00250
gene	PUC_256_core_0138_length_68009	48856	48932	77	forward		CD630_RS00280
gene	PUC_256_core_0140_length_96071	72334	72410	77	forward		CD630_RS00280
gene	PUC_256_core_0140_length_96071	95551	95627	77	forward		CD630_RS00280
gene	PUC_256_core_0138_length_68009	49232	49306	75	forward		CD630_RS00300
gene	PUC_256_core_0140_length_96071	95638	95712	75	forward		CD630_RS00300
gene	PUC_256_core_0138_length_68009	50184	50260	77	forward		CD630_RS00355
gene	PUC_256_core_0138_length_68009	50273	50348	76	forward		CD630_RS00360
gene	PUC_256_core_0138_length_68009	50424	50837	414	forward		CD630_RS00365
gene	PUC_256_core_0138_length_68009	51146	54577	3432	forward		CD630_RS00370
gene	PUC_256_core_0138_length_68009	54819	56747	1929	forward		CD630_RS00375
gene	PUC_256_core_0138_length_68009	57200	57664	465	forward		CD630_RS00380
gene	PUC_256_core_0138_length_68009	57671	58165	495	forward		CD630_RS00385
gene	PUC_256_core_0138_length_68009	58181	59206	1026	forward		CD630_RS00390
gene	PUC_256_core_0138_length_68009	59193	61640	2448	forward		CD630_RS00395
radA gene	PUC_256_core_0138_length_68009	61820	63193	1374	forward	radA	CD630_RS00400
disA gene	PUC_256_core_0138_length_68009	63196	64266	1071	forward	disA	CD630_RS00405
gene	PUC_256_core_0138_length_68009	64355	65449	1095	forward		CD630_RS00410
gene	PUC_256_core_0138_length_68009	65578	67755	2178	forward		CD630_RS00415
gene	PUC_256_core_0139_length_3218	27	1673	1647	forward		CD630_RS00430
gene	PUC_256_core_0139_length_3218	1770	3143	1374	forward		CD630_RS00435
gene	PUC_256_core_0140_length_96071	230	1183	954	forward		CD630_RS00440
gene	PUC_256_core_0140_length_96071	1221	2183	963	forward		CD630_RS00445
gene	PUC_256_core_0140_length_96071	2208	3194	987	forward		CD630_RS00450
gene	PUC_256_core_0140_length_96071	3207	4253	1047	forward		CD630_RS00455
lpdA gene	PUC_256_core_0140_length_96071	4420	6150	1731	forward	lpdA	CD630_RS00460
gene	PUC_256_core_0140_length_96071	6568	9516	2949	forward		CD630_RS00465
gene	PUC_256_core_0140_length_96071	9494	9958	465	forward		CD630_RS00470
gene	PUC_256_core_0140_length_96071	10086	10373	288	forward		CD630_RS00475
gene	PUC_256_core_0140_length_96071	10450	11799	1350	forward		CD630_RS00480
gene	PUC_256_core_0140_length_96071	11834	12307	474	forward		CD630_RS00485
gene	PUC_256_core_0140_length_96071	12479	13129	651	forward		CD630_RS00490
gene	PUC_256_core_0140_length_96071	13303	14235	933	forward		CD630_RS00495
ispD gene	PUC_256_core_0140_length_96071	14509	15222	714	forward	ispD	CD630_RS00500
ispF gene	PUC_256_core_0140_length_96071	15219	15704	486	forward	ispF	CD630_RS00505
gene	PUC_256_core_0140_length_96071	16071	17786	1716	forward		CD630_RS00510
proS gene	PUC_256_core_0140_length_96071	17908	19353	1446	forward	proS	CD630_RS00515
gltX gene	PUC_256_core_0140_length_96071	19793	21274	1482	forward	gltX	CD630_RS00520
cysS gene	PUC_256_core_0140_length_96071	21795	23192	1398	forward	cysS	CD630_RS00525
gene	PUC_256_core_0140_length_96071	23195	23590	396	forward		CD630_RS00530
thyX gene	PUC_256_core_0140_length_96071	23696	24454	759	forward	thyX	CD630_RS00535
rlmB gene	PUC_256_core_0140_length_96071	24467	25204	738	forward	rlmB	CD630_RS00540
gene	PUC_256_core_0140_length_96071	25207	25734	528	forward		CD630_RS00545
sigH gene	PUC_256_core_0140_length_96071	25799	26446	648	forward	sigH	CD630_RS00550
tuf gene	PUC_256_core_0140_length_96071	26520	27713	1194	forward	tuf	CD630_RS00555
tuf gene	PUC_256_core_0140_length_96071	43713	44906	1194	forward	tuf	CD630_RS00555
rpmG gene	PUC_256_core_0140_length_96071	27963	28112	150	forward	rpmG	CD630_RS00560
secE gene	PUC_256_core_0140_length_96071	28138	28359	222	forward	secE	CD630_RS00565
nusG gene	PUC_256_core_0140_length_96071	28379	28921	543	forward	nusG	CD630_RS00570
rplK gene	PUC_256_core_0140_length_96071	28960	29385	426	forward	rplK	CD630_RS00575
rplA gene	PUC_256_core_0140_length_96071	29456	30154	699	forward	rplA	CD630_RS00580
rplJ gene	PUC_256_core_0140_length_96071	30377	30883	507	forward	rplJ	CD630_RS00585
rplL gene	PUC_256_core_0140_length_96071	30941	31306	366	forward	rplL	CD630_RS00590
gene	PUC_256_core_0140_length_96071	31698	32486	789	forward		CD630_RS00595
rpoB gene	PUC_256_core_0140_length_96071	32957	36673	3717	forward	rpoB	CD630_RS00600
rpoC gene	PUC_256_core_0140_length_96071	36715	40200	3486	forward	rpoC	CD630_RS00605
rpsL gene	PUC_256_core_0140_length_96071	40489	40911	423	forward	rpsL	CD630_RS00610
rpsG gene	PUC_256_core_0140_length_96071	41035	41505	471	forward	rpsG	CD630_RS00615
fusA gene	PUC_256_core_0140_length_96071	41554	43620	2067	forward	fusA	CD630_RS00620
rpsJ gene	PUC_256_core_0140_length_96071	45278	45589	312	forward	rpsJ	CD630_RS00630
rplC gene	PUC_256_core_0140_length_96071	45681	46310	630	forward	rplC	CD630_RS00635
rplD gene	PUC_256_core_0140_length_96071	46340	46963	624	forward	rplD	CD630_RS00640
rplW gene	PUC_256_core_0140_length_96071	46963	47253	291	forward	rplW	CD630_RS00645
rplB gene	PUC_256_core_0140_length_96071	47283	48113	831	forward	rplB	CD630_RS00650
rpsS gene	PUC_256_core_0140_length_96071	48148	48429	282	forward	rpsS	CD630_RS00655
rplV gene	PUC_256_core_0140_length_96071	48461	48796	336	forward	rplV	CD630_RS00660
rpsC gene	PUC_256_core_0140_length_96071	48819	>49454	>636	forward	rpsC	CD630_RS00665
rplP gene	PUC_256_core_0140_length_96071	49670	50101	432	forward	rplP	CD630_RS00670
rpmC gene	PUC_256_core_0140_length_96071	50103	50306	204	forward	rpmC	CD630_RS00675
rpsQ gene	PUC_256_core_0140_length_96071	50330	50584	255	forward	rpsQ	CD630_RS00680
rplN gene	PUC_256_core_0140_length_96071	50610	50978	369	forward	rplN	CD630_RS00685
rplX gene	PUC_256_core_0140_length_96071	51002	51307	306	forward	rplX	CD630_RS00690
rplE gene	PUC_256_core_0140_length_96071	51337	51879	543	forward	rplE	CD630_RS00695
gene	PUC_256_core_0140_length_96071	51897	52082	186	forward		CD630_RS00700
rpsH gene	PUC_256_core_0140_length_96071	52115	52513	399	forward	rpsH	CD630_RS00705
rplF gene	PUC_256_core_0140_length_96071	52544	53086	543	forward	rplF	CD630_RS00710
rplR gene	PUC_256_core_0140_length_96071	53122	53490	369	forward	rplR	CD630_RS00715
rpsE gene	PUC_256_core_0140_length_96071	53511	54020	510	forward	rpsE	CD630_RS00720
rpmD gene	PUC_256_core_0140_length_96071	54035	54220	186	forward	rpmD	CD630_RS00725
rplO gene	PUC_256_core_0140_length_96071	54253	54696	444	forward	rplO	CD630_RS00730
secY gene	PUC_256_core_0140_length_96071	54740	56008	1269	forward	secY	CD630_RS00735
gene	PUC_256_core_0140_length_96071	56025	56675	651	forward		CD630_RS00740
map gene	PUC_256_core_0140_length_96071	56676	57422	747	forward	map	CD630_RS00745
gene	PUC_256_core_0140_length_96071	57444	57713	270	forward		CD630_RS00750
infA gene	PUC_256_core_0140_length_96071	57751	57969	219	forward	infA	CD630_RS00755
rpmJ gene	PUC_256_core_0140_length_96071	58005	58118	114	forward	rpmJ	CD630_RS00760
rpsM gene	PUC_256_core_0140_length_96071	58271	58642	372	forward	rpsM	CD630_RS00765
rpsK gene	PUC_256_core_0140_length_96071	58678	59076	399	forward	rpsK	CD630_RS00770
rpsD gene	PUC_256_core_0140_length_96071	59108	59731	624	forward	rpsD	CD630_RS00775
gene	PUC_256_core_0140_length_96071	59809	60756	948	forward		CD630_RS00780
rplQ gene	PUC_256_core_0140_length_96071	60777	61118	342	forward	rplQ	CD630_RS00785
gene	PUC_256_core_0140_length_96071	61238	62071	834	forward		CD630_RS00790
gene	PUC_256_core_0140_length_96071	62059	62925	867	forward		CD630_RS00795
gene	PUC_256_core_0140_length_96071	62919	63722	804	forward		CD630_RS00800
truA gene	PUC_256_core_0140_length_96071	63754	64485	732	forward	truA	CD630_RS00805
rplM gene	PUC_256_core_0140_length_96071	64605	65036	432	forward	rplM	CD630_RS00810
rpsI gene	PUC_256_core_0140_length_96071	65065	65457	393	forward	rpsI	CD630_RS00815
cwlD gene	PUC_256_core_0140_length_96071	65964	66668	705	forward	cwlD	CD630_RS00820
gene	PUC_256_core_0041_length_75985	31565	33067	1503	reverse		CD630_RS00825
gene	PUC_256_core_0121_length_79454	40169	41671	1503	reverse		CD630_RS00825
gene	PUC_256_core_0140_length_96071	73880	75382	1503	forward		CD630_RS00825
gene	PUC_256_core_0140_length_96071	89881	91383	1503	forward		CD630_RS00825
gene	PUC_256_core_0140_length_96071	84429	85931	1503	forward		CD630_RS00825
gene	PUC_256_core_0157_length_26841	21185	22687	1503	forward		CD630_RS00825
gene	PUC_256_core_0266_length_16818	9645	11147	1503	forward		CD630_RS00825
rrf gene	PUC_256_core_0140_length_96071	71971	72087	117	forward	rrf	CD630_RS00840
gene	PUC_256_core_0140_length_96071	72253	72328	76	forward		CD630_RS00855
gene	PUC_256_core_0140_length_96071	73045	73135	91	forward		CD630_RS00900
gene	PUC_256_core_0234_length_11165	5566	5656	91	forward		CD630_RS00900
gene	PUC_256_core_0140_length_96071	73306	73381	76	forward		CD630_RS00910
gene	PUC_256_core_0140_length_96071	73525	73601	77	forward		CD630_RS00920
gene	PUC_256_core_0140_length_96071	73688	73764	77	forward		CD630_RS00930
gene	PUC_256_core_0121_length_79454	37008	39905	2898	reverse		CD630_RS00945
gene	PUC_256_core_0127_length_40266	14208	17105	2898	reverse		CD630_RS00945
gene	PUC_256_core_0140_length_96071	79181	80365	1185	reverse		CD630_RS00955
gene	PUC_256_core_0140_length_96071	80738	83089	2352	forward		CD630_RS00960
nrdG gene	PUC_256_core_0140_length_96071	83111	83650	540	forward	nrdG	CD630_RS00965
gene	PUC_256_core_0041_length_75985	28383	31281	2899	reverse		CD630_RS00980
rrf gene	PUC_256_core_0138_length_68009	26663	26779	117	forward	rrf	CD630_RS00985
rrf gene	PUC_256_core_0140_length_96071	89473	89589	117	forward	rrf	CD630_RS00985
gene	PUC_256_core_0138_length_68009	26785	26873	89	forward		CD630_RS00990
gene	PUC_256_core_0140_length_96071	89595	89683	89	forward		CD630_RS00990
gene	PUC_256_core_0138_length_68009	43313	46210	2898	forward		CD630_RS01010
gene	PUC_256_core_0138_length_68009	29080	31977	2898	forward		CD630_RS01010
gene	PUC_256_core_0138_length_68009	23563	26460	2898	forward		CD630_RS01010
gene	PUC_256_core_0140_length_96071	75826	78723	2898	forward		CD630_RS01010
gene	PUC_256_core_0140_length_96071	86374	89271	2898	forward		CD630_RS01010
gene	PUC_256_core_0140_length_96071	68942	71839	2898	forward		CD630_RS01010
gene	PUC_256_core_0140_length_96071	91889	94786	2898	forward		CD630_RS01010
gene	PUC_256_core_0140_length_96071	95219	95294	76	forward		CD630_RS01030
gene	PUC_256_core_0140_length_96071	95722	95795	74	forward		CD630_RS01060
cdaA gene	PUC_256_core_0141_length_39704	560	1399	840	forward	cdaA	CD630_RS01065
gene	PUC_256_core_0141_length_39704	1396	2577	1182	forward		CD630_RS01070
ptb gene	PUC_256_core_0141_length_39704	2881	3783	903	forward	ptb	CD630_RS01075
buk gene	PUC_256_core_0141_length_39704	3805	4884	1080	forward	buk	CD630_RS01080
gene	PUC_256_core_0141_length_39704	4874	5551	678	forward		CD630_RS01085
gene	PUC_256_core_0141_length_39704	5594	5809	216	forward		CD630_RS01090
gene	PUC_256_core_0141_length_39704	5838	6917	1080	forward		CD630_RS01095
gene	PUC_256_core_0141_length_39704	6917	7669	753	forward		CD630_RS01100
gene	PUC_256_core_0141_length_39704	7670	8227	558	forward		CD630_RS01105
glmM gene	PUC_256_core_0141_length_39704	8397	9743	1347	forward	glmM	CD630_RS01110
glmS gene	PUC_256_core_0141_length_39704	10010	11842	1833	forward	glmS	CD630_RS01115
gene	PUC_256_core_0141_length_39704	12293	13588	1296	forward		CD630_RS01120
gene	PUC_256_core_0141_length_39704	14045	14782	738	forward		CD630_RS01125
murA gene	PUC_256_core_0141_length_39704	14803	16056	1254	forward	murA	CD630_RS01130
spoIID gene	PUC_256_core_0141_length_39704	16143	17207	1065	forward	spoIID	CD630_RS01135
gene	PUC_256_core_0141_length_39704	17273	17941	669	forward		CD630_RS01140
spoIIID gene	PUC_256_core_0141_length_39704	18039	18299	261	forward	spoIIID	CD630_RS01145
gene	PUC_256_core_0141_length_39704	18496	19515	1020	forward		CD630_RS01150
fabZ gene	PUC_256_core_0141_length_39704	19531	19959	429	forward	fabZ	CD630_RS01155
yyaC gene	PUC_256_core_0141_length_39704	20070	20579	510	reverse	yyaC	CD630_RS01160
metK gene	PUC_256_core_0141_length_39704	21007	22200	1194	forward	metK	CD630_RS01165
gene	PUC_256_core_0141_length_39704	22515	23612	1098	forward		CD630_RS01170
gene	PUC_256_core_0141_length_39704	23876	26095	2220	forward		CD630_RS01175
gene	PUC_256_core_0141_length_39704	26140	26880	741	forward		CD630_RS01180
gene	PUC_256_core_0141_length_39704	27221	29125	1905	forward		CD630_RS01185
gene	PUC_256_core_0141_length_39704	29266	29574	309	forward		CD630_RS01190
gene	PUC_256_core_0141_length_39704	29598	29924	327	forward		CD630_RS01195
celB gene	PUC_256_core_0141_length_39704	29963	31297	1335	forward	celB	CD630_RS01200
gene	PUC_256_core_0141_length_39704	31308	31826	519	forward		CD630_RS01205
gene	PUC_256_core_0141_length_39704	31922	32881	960	forward		CD630_RS01210
gene	PUC_256_core_0141_length_39704	32930	33982	1053	forward		CD630_RS01215
gene	PUC_256_core_0141_length_39704	33985	34659	675	forward		CD630_RS01220
raiA gene	PUC_256_core_0141_length_39704	35212	35763	552	forward	raiA	CD630_RS01225
secA gene	PUC_256_core_0141_length_39704	35895	38570	2676	forward	secA	CD630_RS01230
prfB gene	PUC_256_core_0141_length_39704	38664	39692	1029	forward	prfB	CD630_RS01235
gene	PUC_256_core_0142_length_12915	97	2238	2142	forward		CD630_RS01240
gene	PUC_256_core_0142_length_12915	2386	3552	1167	forward		CD630_RS01245
gene	PUC_256_core_0142_length_12915	3853	4458	606	forward		CD630_RS01250
gene	PUC_256_core_0142_length_12915	4787	5827	1041	forward		CD630_RS01255
tsaE gene	PUC_256_core_0142_length_12915	5966	6418	453	forward	tsaE	CD630_RS01260
tsaB gene	PUC_256_core_0142_length_12915	6418	7134	717	forward	tsaB	CD630_RS01265
rimI gene	PUC_256_core_0142_length_12915	7124	7600	477	forward	rimI	CD630_RS01270
tsaD gene	PUC_256_core_0142_length_12915	7606	8622	1017	forward	tsaD	CD630_RS01275
hpdB gene	PUC_256_core_0142_length_12915	8919	11627	2709	forward	hpdB	CD630_RS01280
hpdC gene	PUC_256_core_0142_length_12915	11631	11888	258	forward	hpdC	CD630_RS01285
hpdA gene	PUC_256_core_0142_length_12915	11881	12831	951	forward	hpdA	CD630_RS01290
gene	PUC_256_core_0143_length_977	312	966	655	reverse		CD630_RS01300
gene	PUC_256_core_0144_length_816	329	796	468	forward		CD630_RS01305
gene	PUC_256_core_0146_length_15386	538	1188	651	forward		CD630_RS01360
gene	PUC_256_core_0146_length_15386	1328	2704	1377	reverse		CD630_RS01365
gene	PUC_256_core_0146_length_15386	2720	4633	1914	reverse		CD630_RS01370
gene	PUC_256_core_0146_length_15386	4769	5401	633	forward		CD630_RS01375
gene	PUC_256_core_0146_length_15386	5549	6079	531	forward		CD630_RS01380
gene	PUC_256_core_0146_length_15386	6255	6425	171	reverse		CD630_RS01385
gene	PUC_256_core_0146_length_15386	6710	7777	1068	forward		CD630_RS01390
cooS gene	PUC_256_core_0146_length_15386	7947	9848	1902	forward	cooS	CD630_RS01395
gene	PUC_256_core_0146_length_15386	9841	10314	474	forward		CD630_RS01400
gene	PUC_256_core_0146_length_15386	10289	11515	1227	forward		CD630_RS01405
gene	PUC_256_core_0146_length_15386	11654	12841	1188	reverse		CD630_RS01410
gene	PUC_256_core_0146_length_15386	13114	13938	825	forward		CD630_RS01415
gluD gene	PUC_256_core_0146_length_15386	14067	15332	1266	forward	gluD	CD630_RS01420
gene	PUC_256_core_0147_length_1227	105	>1227	>1123	forward		CD630_RS01435
gene	PUC_256_core_0148_length_17319	365	1387	1023	forward		CD630_RS01440
pyrB gene	PUC_256_core_0148_length_17319	1684	2604	921	forward	pyrB	CD630_RS01445
gene	PUC_256_core_0148_length_17319	2643	3335	693	forward		CD630_RS01450
gene	PUC_256_core_0148_length_17319	3328	4230	903	forward		CD630_RS01455
pyrE gene	PUC_256_core_0148_length_17319	4315	4899	585	forward	pyrE	CD630_RS01460
gene	PUC_256_core_0148_length_17319	5114	6040	927	forward		CD630_RS01465
gene	PUC_256_core_0148_length_17319	6092	6982	891	reverse		CD630_RS01470
gene	PUC_256_core_0148_length_17319	7170	8201	1032	forward		CD630_RS01475
gene	PUC_256_core_0148_length_17319	8495	9370	876	forward		CD630_RS01480
cls gene	PUC_256_core_0148_length_17319	9388	10878	1491	forward	cls	CD630_RS01485
gene	PUC_256_core_0148_length_17319	11071	11355	285	forward		CD630_RS01490
groL gene	PUC_256_core_0148_length_17319	11388	13016	1629	forward	groL	CD630_RS01495
larB gene	PUC_256_core_0148_length_17319	13278	14018	741	forward	larB	CD630_RS01500
guaA gene	PUC_256_core_0148_length_17319	15667	17202	1536	forward	guaA	CD630_RS01515
gene	PUC_256_core_0149_length_3163	231	1622	1392	forward		CD630_RS01520
gene	PUC_256_core_0149_length_3163	1770	2078	309	reverse		CD630_RS01525
gene	PUC_256_core_0149_length_3163	2115	2636	522	forward		CD630_RS01530
uvrA gene	PUC_256_core_0150_length_3725	163	3591	3429	reverse	uvrA	CD630_RS01540
gene	PUC_256_core_0151_length_8871	184	2418	2235	forward		CD630_RS01545
gene	PUC_256_core_0151_length_8871	2674	4704	2031	forward		CD630_RS01550
gene	PUC_256_core_0151_length_8871	4701	5153	453	forward		CD630_RS01555
gene	PUC_256_core_0151_length_8871	5155	6210	1056	forward		CD630_RS01560
gene	PUC_256_core_0151_length_8871	6277	6585	309	forward		CD630_RS01565
gene	PUC_256_core_0151_length_8871	6689	7954	1266	forward		CD630_RS01570
gene	PUC_256_core_0151_length_8871	8042	8772	731	forward		CD630_RS01575
gene	PUC_256_core_0152_length_756	64	357	294	reverse		CD630_RS01590
gene	PUC_256_core_0152_length_756	363	578	216	reverse		CD630_RS01595
gene	PUC_256_core_0153_length_11966	6	518	513	reverse		CD630_RS01610
purE gene	PUC_256_core_0153_length_11966	968	1444	477	forward	purE	CD630_RS01615
purC gene	PUC_256_core_0153_length_11966	1450	2148	699	forward	purC	CD630_RS01620
purF gene	PUC_256_core_0153_length_11966	2160	3527	1368	forward	purF	CD630_RS01625
purM gene	PUC_256_core_0153_length_11966	3521	4597	1077	forward	purM	CD630_RS01630
purN gene	PUC_256_core_0153_length_11966	4591	5184	594	forward	purN	CD630_RS01635
purH gene	PUC_256_core_0153_length_11966	5177	6709	1533	forward	purH	CD630_RS01640
purD gene	PUC_256_core_0153_length_11966	6720	7970	1251	forward	purD	CD630_RS01645
gene	PUC_256_core_0153_length_11966	7995	11801	3807	forward		CD630_RS01650
gene	PUC_256_core_0154_length_11132	27	695	669	forward		CD630_RS01655
gene	PUC_256_core_0154_length_11132	704	1132	429	forward		CD630_RS01660
gene	PUC_256_core_0154_length_11132	1156	1470	315	forward		CD630_RS01665
flgM gene	PUC_256_core_0154_length_11132	1622	1897	276	forward	flgM	CD630_RS01670
gene	PUC_256_core_0154_length_11132	1902	2318	417	forward		CD630_RS01675
flgK gene	PUC_256_core_0154_length_11132	2336	3646	1311	forward	flgK	CD630_RS01680
flgL gene	PUC_256_core_0154_length_11132	3665	4597	933	forward	flgL	CD630_RS01685
fliW gene	PUC_256_core_0154_length_11132	4616	5005	390	forward	fliW	CD630_RS01690
csrA gene	PUC_256_core_0154_length_11132	4999	5211	213	forward	csrA	CD630_RS01695
fliS gene	PUC_256_core_0154_length_11132	5233	5628	396	forward	fliS	CD630_RS01700
fliS gene	PUC_256_core_0154_length_11132	5628	5978	351	forward	fliS	CD630_RS01705
fliD gene	PUC_256_core_0154_length_11132	6005	7528	1524	forward	fliD	CD630_RS01710
gene	PUC_256_core_0154_length_11132	7531	7866	336	forward		CD630_RS01715
fliC gene	PUC_256_core_0154_length_11132	7968	8840	873	forward	fliC	CD630_RS01720
gene	PUC_256_core_0154_length_11132	8933	11074	2142	forward		CD630_RS01725
gene	PUC_256_core_0155_length_9218	<1	1182	>1182	forward		CD630_RS01890
htpG gene	PUC_256_core_0155_length_9218	1298	3235	1938	forward	htpG	CD630_RS01895
gene	PUC_256_core_0155_length_9218	3622	4752	1131	forward		CD630_RS01900
splB gene	PUC_256_core_0155_length_9218	4979	6001	1023	forward	splB	CD630_RS01905
gene	PUC_256_core_0155_length_9218	6183	7094	912	forward		CD630_RS01910
gene	PUC_256_core_0155_length_9218	7109	7525	417	forward		CD630_RS01915
gene	PUC_256_core_0155_length_9218	7625	8017	393	reverse		CD630_RS01920
gene	PUC_256_core_0155_length_9218	8158	8553	396	forward		CD630_RS01925
gene	PUC_256_core_0155_length_9218	8956	9162	207	forward		CD630_RS01930
gene	PUC_256_core_0156_length_13225	210	953	744	reverse		CD630_RS01940
gene	PUC_256_core_0156_length_13225	1119	3686	2568	forward		CD630_RS01945
gene	PUC_256_core_0156_length_13225	3916	4320	405	forward		CD630_RS01950
gene	PUC_256_core_0156_length_13225	4344	4841	498	forward		CD630_RS01955
gene	PUC_256_core_0156_length_13225	4844	5245	402	forward		CD630_RS01960
gene	PUC_256_core_0156_length_13225	5263	5751	489	forward		CD630_RS01965
gene	PUC_256_core_0156_length_13225	5778	6533	756	forward		CD630_RS01970
gene	PUC_256_core_0156_length_13225	6533	7396	864	forward		CD630_RS01975
gene	PUC_256_core_0156_length_13225	7443	7922	480	forward		CD630_RS01980
gene	PUC_256_core_0156_length_13225	7987	9294	1308	forward		CD630_RS01985
gene	PUC_256_core_0156_length_13225	10254	11348	1095	forward		CD630_RS01995
gene	PUC_256_core_0156_length_13225	11353	11553	201	forward		CD630_RS02000
gene	PUC_256_core_0156_length_13225	11550	12470	921	forward		CD630_RS02005
gene	PUC_256_core_0156_length_13225	12467	13225	759	forward		CD630_RS02010
gene	PUC_256_core_0157_length_26841	118	1191	1074	forward		CD630_RS02015
gene	PUC_256_core_0157_length_26841	1261	1524	264	forward		CD630_RS02020
bioB gene	PUC_256_core_0157_length_26841	1730	2707	978	forward	bioB	CD630_RS02025
gene	PUC_256_core_0157_length_26841	2935	3948	1014	forward		CD630_RS02030
rbsK gene	PUC_256_core_0157_length_26841	3990	4880	891	forward	rbsK	CD630_RS02035
gene	PUC_256_core_0157_length_26841	4928	5890	963	forward		CD630_RS02040
gene	PUC_256_core_0157_length_26841	5944	7455	1512	forward		CD630_RS02045
gene	PUC_256_core_0157_length_26841	7439	8437	999	forward		CD630_RS02050
gene	PUC_256_core_0157_length_26841	8621	9883	1263	forward		CD630_RS02055
gene	PUC_256_core_0157_length_26841	9903	10646	744	forward		CD630_RS02060
gene	PUC_256_core_0157_length_26841	10819	12204	1386	forward		CD630_RS02065
gene	PUC_256_core_0157_length_26841	12423	13262	840	forward		CD630_RS02070
gene	PUC_256_core_0157_length_26841	13252	13695	444	forward		CD630_RS02075
gene	PUC_256_core_0157_length_26841	13706	14197	492	forward		CD630_RS02080
gene	PUC_256_core_0157_length_26841	14399	15127	729	reverse		CD630_RS02085
gene	PUC_256_core_0157_length_26841	15252	16340	1089	forward		CD630_RS02090
gene	PUC_256_core_0157_length_26841	16777	17625	849	reverse		CD630_RS02095
gene	PUC_256_core_0157_length_26841	17824	18189	366	forward		CD630_RS02100
gene	PUC_256_core_0157_length_26841	18212	20599	2388	forward		CD630_RS02105
gene	PUC_256_core_0157_length_26841	26228	26836	609	forward		CD630_RS02125
gene	PUC_256_core_0158_length_9170	85	1014	930	forward		CD630_RS02160
gene	PUC_256_core_0158_length_9170	1028	2800	1773	forward		CD630_RS02165
gene	PUC_256_core_0158_length_9170	3306	4058	753	forward		CD630_RS02170
gene	PUC_256_core_0158_length_9170	4048	4326	279	forward		CD630_RS02175
cbiQ gene	PUC_256_core_0158_length_9170	4329	5027	699	forward	cbiQ	CD630_RS02180
gene	PUC_256_core_0158_length_9170	5020	5838	819	forward		CD630_RS02185
gene	PUC_256_core_0158_length_9170	6093	8357	2265	forward		CD630_RS02190
gene	PUC_256_core_0159_length_2102	532	1284	753	forward		CD630_RS02200
gene	PUC_256_core_0159_length_2102	1349	1873	525	forward		CD630_RS02205
gene	PUC_256_core_0161_length_1758	16	1614	1599	reverse		CD630_RS02215
adhE gene	PUC_256_core_0162_length_3924	482	3124	2643	forward	adhE	CD630_RS02220
gene	PUC_256_core_0162_length_3924	3484	3825	342	reverse		CD630_RS02225
gene	PUC_256_core_0163_length_35067	34	5091	5058	reverse		CD630_RS02250
gene	PUC_256_core_0163_length_35067	5116	5535	420	reverse		CD630_RS02255
gene	PUC_256_core_0163_length_35067	5769	6020	252	reverse		CD630_RS02260
gene	PUC_256_core_0163_length_35067	6109	6840	732	forward		CD630_RS02265
gene	PUC_256_core_0163_length_35067	6899	7810	912	forward		CD630_RS02270
gene	PUC_256_core_0163_length_35067	7861	8673	813	forward		CD630_RS02275
gene	PUC_256_core_0163_length_35067	8782	9474	693	forward		CD630_RS02280
gene	PUC_256_core_0163_length_35067	9561	10502	942	forward		CD630_RS02285
gene	PUC_256_core_0163_length_35067	10539	11310	772	forward		CD630_RS02290
gene	PUC_256_core_0163_length_35067	11848	12408	561	forward		CD630_RS02295
gene	PUC_256_core_0163_length_35067	12436	12927	492	forward		CD630_RS02300
gene	PUC_256_core_0163_length_35067	13156	13707	552	forward		CD630_RS02305
gene	PUC_256_core_0163_length_35067	13793	14725	933	forward		CD630_RS02310
gene	PUC_256_core_0163_length_35067	14780	15377	598	forward		CD630_RS02315
gene	PUC_256_core_0163_length_35067	15368	15643	276	forward		CD630_RS02485
gene	PUC_256_core_0163_length_35067	15890	17752	1863	forward		CD630_RS02490
gene	PUC_256_core_0163_length_35067	17755	19221	1467	forward		CD630_RS02495
gene	PUC_256_core_0163_length_35067	19245	20081	837	forward		CD630_RS02500
asnB gene	PUC_256_core_0163_length_35067	20647	22230	1584	forward	asnB	CD630_RS02505
gene	PUC_256_core_0163_length_35067	22295	22891	597	reverse		CD630_RS02510
gene	PUC_256_core_0163_length_35067	22918	23436	519	reverse		CD630_RS02515
gene	PUC_256_core_0163_length_35067	23807	24805	999	reverse		CD630_RS02520
hadA gene	PUC_256_core_0163_length_35067	25482	26681	1200	forward	hadA	CD630_RS02525
hadI gene	PUC_256_core_0163_length_35067	26720	27520	801	forward	hadI	CD630_RS02530
hadB gene	PUC_256_core_0163_length_35067	27535	28761	1227	forward	hadB	CD630_RS02535
hadC gene	PUC_256_core_0163_length_35067	28761	29888	1128	forward	hadC	CD630_RS02540
acdB gene	PUC_256_core_0163_length_35067	29936	31069	1134	forward	acdB	CD630_RS02545
etfB gene	PUC_256_core_0163_length_35067	31102	31887	786	forward	etfB	CD630_RS02550
gene	PUC_256_core_0163_length_35067	31906	32943	1038	forward		CD630_RS02555
gene	PUC_256_core_0163_length_35067	33426	35057	1632	forward		CD630_RS02560
fba gene	PUC_256_core_0164_length_3747	85	1011	927	reverse	fba	CD630_RS02565
gene	PUC_256_core_0164_length_3747	1341	1670	330	forward		CD630_RS02570
gene	PUC_256_core_0164_length_3747	1670	2392	723	forward		CD630_RS02575
rlmD gene	PUC_256_core_0164_length_3747	2425	>3747	>1323	forward	rlmD	CD630_RS02580
gene	PUC_256_core_0166_length_11401	261	1661	1401	forward		CD630_RS02750
ord gene	PUC_256_core_0166_length_11401	1917	2984	1068	forward	ord	CD630_RS02755
ortA gene	PUC_256_core_0166_length_11401	3105	3413	309	forward	ortA	CD630_RS02760
ortB gene	PUC_256_core_0166_length_11401	3406	4836	1431	forward	ortB	CD630_RS02765
gene	PUC_256_core_0166_length_11401	4914	5288	375	forward		CD630_RS02770
oraE gene	PUC_256_core_0166_length_11401	5282	7486	2205	forward	oraE	CD630_RS02775
gene	PUC_256_core_0166_length_11401	7486	8895	1410	forward		CD630_RS02780
orr gene	PUC_256_core_0166_length_11401	8880	9944	1065	forward	orr	CD630_RS02785
nhaC gene	PUC_256_core_0166_length_11401	9974	11395	1422	forward	nhaC	CD630_RS02790
gene	PUC_256_core_0167_length_1350	283	747	465	forward		CD630_RS02795
gene	PUC_256_core_0167_length_1350	981	1343	363	forward		CD630_RS02800
gene	PUC_256_core_0168_length_3122	75	911	837	forward		CD630_RS02820
gene	PUC_256_core_0168_length_3122	995	3109	2115	forward		CD630_RS02825
gene	PUC_256_core_0169_length_7417	82	1035	954	forward		CD630_RS02840
gene	PUC_256_core_0169_length_7417	1379	2062	684	forward		CD630_RS02845
gene	PUC_256_core_0169_length_7417	2059	4719	2661	forward		CD630_RS02850
gene	PUC_256_core_0169_length_7417	4900	6081	1182	reverse		CD630_RS02855
gene	PUC_256_core_0169_length_7417	6081	6743	663	reverse		CD630_RS02860
gene	PUC_256_core_0169_length_7417	6875	>7417	>543	reverse		CD630_RS02865
gene	PUC_256_core_0170_length_2660	280	2079	1800	reverse		CD630_RS02900
gene	PUC_256_core_0170_length_2660	2082	2468	387	reverse		CD630_RS02905
gene	PUC_256_core_0171_length_1266	99	725	627	reverse		CD630_RS02925
gene	PUC_256_core_0171_length_1266	868	1125	258	reverse		CD630_RS02930
gene	PUC_256_core_0173_length_7118	<1	710	>710	forward		CD630_RS02945
gene	PUC_256_core_0173_length_7118	707	1483	777	forward		CD630_RS02950
gene	PUC_256_core_0173_length_7118	1550	2230	681	forward		CD630_RS02955
gene	PUC_256_core_0173_length_7118	2249	3673	1425	forward		CD630_RS02960
gene	PUC_256_core_0173_length_7118	3912	6380	2469	reverse		CD630_RS02965
gene	PUC_256_core_0173_length_7118	6383	7051	669	reverse		CD630_RS02970
gene	PUC_256_core_0174_length_9261	2	1162	1161	reverse		CD630_RS02975
gene	PUC_256_core_0174_length_9261	1150	1824	675	reverse		CD630_RS02980
gene	PUC_256_core_0174_length_9261	2646	3473	828	reverse		CD630_RS02985
sugE gene	PUC_256_core_0174_length_9261	3855	4175	321	forward	sugE	CD630_RS02990
gene	PUC_256_core_0174_length_9261	4308	4988	681	reverse		CD630_RS02995
gene	PUC_256_core_0174_length_9261	5384	6436	1053	forward		CD630_RS03000
gene	PUC_256_core_0174_length_9261	6492	6899	408	forward		CD630_RS03005
gene	PUC_256_core_0174_length_9261	6928	7401	474	forward		CD630_RS03010
gene	PUC_256_core_0174_length_9261	7448	8206	759	forward		CD630_RS03015
gene	PUC_256_core_0174_length_9261	8230	9069	840	forward		CD630_RS03020
gene	PUC_256_core_0176_length_16078	241	1470	1230	reverse		CD630_RS03150
gene	PUC_256_core_0176_length_16078	1528	4362	2835	reverse		CD630_RS03155
gene	PUC_256_core_0176_length_16078	5084	5845	762	forward		CD630_RS03160
gene	PUC_256_core_0176_length_16078	5846	6340	495	forward		CD630_RS03165
gene	PUC_256_core_0176_length_16078	6566	7744	1179	forward		CD630_RS03170
gene	PUC_256_core_0176_length_16078	7998	9605	1608	forward		CD630_RS03175
gene	PUC_256_core_0176_length_16078	9596	10300	705	forward		CD630_RS03180
gene	PUC_256_core_0176_length_16078	11470	14568	3099	forward		CD630_RS03185
gene	PUC_256_core_0176_length_16078	14691	15977	1287	forward		CD630_RS03190
gene	PUC_256_core_0177_length_3207	1369	2378	1010	reverse		CD630_RS03200
gene	PUC_256_core_0178_length_3163	17	1327	1311	reverse		CD630_RS03210
gene	PUC_256_core_0178_length_3163	1340	1810	471	reverse		CD630_RS03215
gene	PUC_256_core_0178_length_3163	1814	2665	852	reverse		CD630_RS03220
gene	PUC_256_core_0179_length_7415	166	1077	912	forward		CD630_RS03225
gene	PUC_256_core_0179_length_7415	1252	1749	498	forward		CD630_RS03230
gene	PUC_256_core_0179_length_7415	2493	2855	363	forward		CD630_RS03235
gene	PUC_256_core_0179_length_7415	3049	3537	489	forward		CD630_RS03240
gene	PUC_256_core_0179_length_7415	3534	4019	486	forward		CD630_RS03245
gene	PUC_256_core_0179_length_7415	4062	4580	519	forward		CD630_RS03250
gene	PUC_256_core_0179_length_7415	4716	5675	960	forward		CD630_RS03255
gene	PUC_256_core_0179_length_7415	5701	7404	1704	forward		CD630_RS03260
gene	PUC_256_core_0180_length_6996	127	2250	2124	forward		CD630_RS03265
gene	PUC_256_core_0180_length_6996	2263	2703	441	forward		CD630_RS03270
gene	PUC_256_core_0180_length_6996	2739	3542	804	forward		CD630_RS03275
gene	PUC_256_core_0180_length_6996	3582	4178	597	forward		CD630_RS03280
gene	PUC_256_core_0180_length_6996	4284	5147	864	forward		CD630_RS03285
gene	PUC_256_core_0180_length_6996	5214	6203	990	forward		CD630_RS03290
gene	PUC_256_core_0180_length_6996	6295	6906	612	forward		CD630_RS03295
gene	PUC_256_core_0181_length_2743	285	1064	780	forward		CD630_RS03300
gene	PUC_256_core_0181_length_2743	1269	1628	360	forward		CD630_RS03305
gene	PUC_256_core_0182_length_10946	348	758	411	forward		CD630_RS03315
gene	PUC_256_core_0182_length_10946	2030	2686	657	forward		CD630_RS03320
sleC gene	PUC_256_core_0182_length_10946	3194	4465	1272	reverse	sleC	CD630_RS03325
gene	PUC_256_core_0182_length_10946	4710	5426	717	forward		CD630_RS03330
gene	PUC_256_core_0182_length_10946	5505	6815	1311	forward		CD630_RS03335
lepB gene	PUC_256_core_0182_length_10946	6915	7451	537	forward	lepB	CD630_RS03340
lepB gene	PUC_256_core_0182_length_10946	7617	8153	537	forward	lepB	CD630_RS03345
gene	PUC_256_core_0182_length_10946	8163	8918	756	forward		CD630_RS03350
gene	PUC_256_core_0182_length_10946	8992	10659	1668	forward		CD630_RS03355
glsA gene	PUC_256_core_0183_length_5513	192	1121	930	forward	glsA	CD630_RS03360
gene	PUC_256_core_0183_length_5513	1219	1782	564	forward		CD630_RS03365
gene	PUC_256_core_0183_length_5513	2270	3106	837	forward		CD630_RS03370
gene	PUC_256_core_0183_length_5513	3390	4385	996	forward		CD630_RS03375
gene	PUC_256_core_0183_length_5513	4642	5046	405	reverse		CD630_RS03380
queG gene	PUC_256_core_0184_length_3606	54	968	915	forward	queG	CD630_RS03385
gene	PUC_256_core_0184_length_3606	1074	3311	2238	forward		CD630_RS03390
trmL gene	PUC_256_core_0185_length_4906	942	1412	471	forward	trmL	CD630_RS03400
gene	PUC_256_core_0185_length_4906	1448	2296	849	forward		CD630_RS03405
gene	PUC_256_core_0185_length_4906	2618	3622	1005	forward		CD630_RS03410
gene	PUC_256_core_0185_length_4906	3748	4860	1113	forward		CD630_RS03415
gene	PUC_256_core_0186_length_2586	129	890	762	forward		CD630_RS03420
gene	PUC_256_core_0186_length_2586	893	1711	819	forward		CD630_RS03425
gene	PUC_256_core_0186_length_2586	1891	2493	603	forward		CD630_RS03430
thrS gene	PUC_256_core_0187_length_4743	648	2567	1920	forward	thrS	CD630_RS03435
gene	PUC_256_core_0187_length_4743	3335	4426	1092	forward		CD630_RS03440
gene	PUC_256_core_0188_length_1654	314	1654	1341	forward		CD630_RS03445
gene	PUC_256_core_0189_length_3165	211	780	570	reverse		CD630_RS03450
gene	PUC_256_core_0189_length_3165	941	2191	1251	reverse		CD630_RS03455
gene	PUC_256_core_0189_length_3165	2484	3062	579	reverse		CD630_RS03460
gene	PUC_256_core_0190_length_1829	151	1611	1461	forward		CD630_RS03465
gene	PUC_256_core_0191_length_2772	90	695	606	forward		CD630_RS03470
gene	PUC_256_core_0191_length_2772	698	>2772	>2075	forward		CD630_RS03475
gene	PUC_256_core_0192_length_1354	26	925	900	reverse		CD630_RS03485
gene	PUC_256_core_0193_length_918	307	582	276	forward		CD630_RS03505
gene	PUC_256_core_0193_length_918	602	889	288	forward		CD630_RS03510
gene	PUC_256_core_0194_length_7830	<1	2413	>2413	forward		CD630_RS03515
gene	PUC_256_core_0194_length_7830	2428	7638	5211	forward		CD630_RS03520
gene	PUC_256_core_0195_length_3170	111	299	189	forward		CD630_RS03535
gene	PUC_256_core_0195_length_3170	484	924	441	reverse		CD630_RS03540
gene	PUC_256_core_0195_length_3170	1279	2592	1314	forward		CD630_RS03545
gene	PUC_256_core_0195_length_3170	2610	3146	537	forward		CD630_RS03550
gene	PUC_256_core_0196_length_658	242	463	222	forward		CD630_RS03555
gene	PUC_256_core_0198_length_887	187	720	534	forward		CD630_RS03575
gene	PUC_256_core_0200_length_4521	621	1034	414	forward		CD630_RS03590
gene	PUC_256_core_0200_length_4521	1128	1643	516	forward		CD630_RS03595
gene	PUC_256_core_0200_length_4521	1803	2468	666	forward		CD630_RS03600
gene	PUC_256_core_0200_length_4521	3257	4159	903	forward		CD630_RS03610
gene	PUC_256_core_0201_length_2354	179	748	570	forward		CD630_RS03620
gene	PUC_256_core_0202_length_4365	367	948	582	reverse		CD630_RS03645
gene	PUC_256_core_0202_length_4365	1074	1898	825	reverse		CD630_RS03650
gene	PUC_256_core_0202_length_4365	2076	2969	894	reverse		CD630_RS03655
gene	PUC_256_core_0202_length_4365	3226	3663	438	reverse		CD630_RS03660
gene	PUC_256_core_0202_length_4365	3920	4069	150	reverse		CD630_RS03665
gene	PUC_256_core_0202_length_4365	4082	4312	231	reverse		CD630_RS03670
gene	PUC_256_core_0203_length_2867	8	229	222	reverse		CD630_RS03675
gene	PUC_256_core_0203_length_2867	809	1066	258	forward		CD630_RS03680
gene	PUC_256_core_0203_length_2867	1535	2773	1239	forward		CD630_RS03685
gene	PUC_256_core_0204_length_2409	283	1584	1302	forward		CD630_RS03690
gene	PUC_256_core_0204_length_2409	1660	1935	276	forward		CD630_RS03695
gene	PUC_256_core_0205_length_2756	391	621	231	forward		CD630_RS03700
gene	PUC_256_core_0205_length_2756	614	1195	582	forward		CD630_RS03705
gene	PUC_256_core_0205_length_2756	1770	2447	678	reverse		CD630_RS03710
gene	PUC_256_core_0206_length_825	209	730	522	forward		CD630_RS03720
gene	PUC_256_core_0207_length_2204	34	837	804	forward		CD630_RS03740
gene	PUC_256_core_0207_length_2204	1222	2112	891	forward		CD630_RS03745
gene	PUC_256_core_0208_length_3943	173	616	444	forward		CD630_RS03750
gene	PUC_256_core_0208_length_3943	1331	2452	1122	forward		CD630_RS03755
gene	PUC_256_core_0208_length_3943	2657	3145	489	forward		CD630_RS03760
gene	PUC_256_core_0208_length_3943	3231	3638	408	forward		CD630_RS03765
gene	PUC_256_core_0208_length_3943	3639	3857	219	forward		CD630_RS03770
gene	PUC_256_core_0211_length_1627	356	1612	1257	forward		CD630_RS03845
gene	PUC_256_core_0212_length_832	452	832	381	forward		CD630_RS03855
cdd1 gene	PUC_256_core_0213_length_1064	192	437	246	forward	cdd1	CD630_RS03890
gene	PUC_256_core_0213_length_1064	655	924	270	reverse		CD630_RS03895
gene	PUC_256_core_0214_length_6075	551	1288	738	reverse		CD630_RS03900
gene	PUC_256_core_0214_length_6075	1300	2061	762	reverse		CD630_RS03905
gene	PUC_256_core_0214_length_6075	2061	2975	915	reverse		CD630_RS03910
gene	PUC_256_core_0214_length_6075	3146	3853	708	forward		CD630_RS03915
gene	PUC_256_core_0214_length_6075	3898	5304	1407	forward		CD630_RS03920
gene	PUC_256_core_0215_length_820	316	705	390	forward		CD630_RS03925
gene	PUC_256_core_0216_length_717	155	625	471	forward		CD630_RS03930
gene	PUC_256_core_0217_length_1393	122	907	786	forward		CD630_RS03935
gene	PUC_256_core_0218_length_1032	118	825	708	forward		CD630_RS03940
gene	PUC_256_core_0219_length_2585	228	728	501	forward		CD630_RS03945
gene	PUC_256_core_0219_length_2585	978	1757	780	reverse		CD630_RS03950
gene	PUC_256_core_0219_length_2585	1754	2233	480	reverse		CD630_RS03955
gene	PUC_256_core_0220_length_1921	144	1541	1398	reverse		CD630_RS03990
infC gene	PUC_256_core_0221_length_1567	384	875	492	forward	infC	CD630_RS03995
rpmI gene	PUC_256_core_0221_length_1567	903	1097	195	forward	rpmI	CD630_RS04000
rplT gene	PUC_256_core_0221_length_1567	1153	1509	357	forward	rplT	CD630_RS04005
gene	PUC_256_core_0222_length_621	74	619	546	forward		CD630_RS04010
gene	PUC_256_core_0224_length_3217	1295	3199	1905	forward		CD630_RS04020
gene	PUC_256_core_0225_length_1021	98	877	780	forward		CD630_RS04025
gene	PUC_256_core_0227_length_7723	168	986	819	reverse		CD630_RS04035
gene	PUC_256_core_0227_length_7723	1154	1735	582	forward		CD630_RS04040
gene	PUC_256_core_0227_length_7723	1732	1926	195	forward		CD630_RS04045
gene	PUC_256_core_0227_length_7723	2090	3832	1743	reverse		CD630_RS04050
gene	PUC_256_core_0227_length_7723	4261	5637	1377	forward		CD630_RS04055
gene	PUC_256_core_0227_length_7723	5924	6595	672	forward		CD630_RS04060
gene	PUC_256_core_0227_length_7723	6784	7581	798	forward		CD630_RS04065
pheS gene	PUC_256_core_0228_length_5340	397	1416	1020	forward	pheS	CD630_RS04070
pheT gene	PUC_256_core_0228_length_5340	1433	3826	2394	forward	pheT	CD630_RS04075
zapA gene	PUC_256_core_0228_length_5340	3851	4441	591	forward	zapA	CD630_RS04080
gene	PUC_256_core_0228_length_5340	4617	5300	684	forward		CD630_RS04085
gene	PUC_256_core_0229_length_4063	233	2833	2601	forward		CD630_RS04090
gene	PUC_256_core_0229_length_4063	2937	3515	579	forward		CD630_RS04095
gene	PUC_256_core_0229_length_4063	3550	4026	477	forward		CD630_RS04100
gene	PUC_256_core_0230_length_3243	281	1102	822	forward		CD630_RS04105
gene	PUC_256_core_0231_length_5074	442	1893	1452	reverse		CD630_RS04115
gene	PUC_256_core_0231_length_5074	2212	4590	2379	forward		CD630_RS04120
gene	PUC_256_core_0231_length_5074	4656	5069	414	forward		CD630_RS04125
argS gene	PUC_256_core_0232_length_32308	242	1942	1701	forward	argS	CD630_RS04130
gene	PUC_256_core_0232_length_32308	2196	3119	924	forward		CD630_RS04135
gene	PUC_256_core_0232_length_32308	3124	3330	207	reverse		CD630_RS04140
gene	PUC_256_core_0232_length_32308	3466	5220	1755	forward		CD630_RS04145
gene	PUC_256_core_0232_length_32308	5238	6380	1143	forward		CD630_RS04150
gene	PUC_256_core_0232_length_32308	8395	9306	912	forward		CD630_RS04160
cooS gene	PUC_256_core_0232_length_32308	9913	11832	1920	forward	cooS	CD630_RS04165
gene	PUC_256_core_0232_length_32308	12142	12921	780	forward		CD630_RS04170
gene	PUC_256_core_0232_length_32308	13170	14846	1677	forward		CD630_RS04175
gene	PUC_256_core_0232_length_32308	14951	15583	633	forward		CD630_RS04180
gene	PUC_256_core_0232_length_32308	15675	16547	873	forward		CD630_RS04185
gene	PUC_256_core_0232_length_32308	16584	17258	675	forward		CD630_RS04190
gene	PUC_256_core_0232_length_32308	17294	18175	882	forward		CD630_RS04195
lpdA gene	PUC_256_core_0232_length_32308	18219	19604	1386	forward	lpdA	CD630_RS04200
gene	PUC_256_core_0232_length_32308	19660	20430	771	forward		CD630_RS04205
acsD gene	PUC_256_core_0232_length_32308	20450	21394	945	forward	acsD	CD630_RS04210
acsC gene	PUC_256_core_0232_length_32308	21425	22792	1368	forward	acsC	CD630_RS04215
acsE gene	PUC_256_core_0232_length_32308	22842	23648	807	forward	acsE	CD630_RS04220
acsB gene	PUC_256_core_0232_length_32308	23705	25831	2127	forward	acsB	CD630_RS04225
gcvH gene	PUC_256_core_0232_length_32308	25918	26295	378	forward	gcvH	CD630_RS04230
acsV gene	PUC_256_core_0232_length_32308	26407	28335	1929	forward	acsV	CD630_RS04235
gene	PUC_256_core_0232_length_32308	28360	29232	873	forward		CD630_RS04240
gene	PUC_256_core_0232_length_32308	29229	30167	939	forward		CD630_RS04245
gene	PUC_256_core_0232_length_32308	30214	31029	816	forward		CD630_RS04250
gene	PUC_256_core_0232_length_32308	31180	31371	192	forward		CD630_RS04255
gene	PUC_256_core_0232_length_32308	31390	31806	417	forward		CD630_RS04260
gene	PUC_256_core_0232_length_32308	31822	32172	351	forward		CD630_RS04265
hisJ gene	PUC_256_core_0233_length_3218	136	915	780	forward	hisJ	CD630_RS04270
gene	PUC_256_core_0233_length_3218	1228	2109	882	reverse		CD630_RS04275
gene	PUC_256_core_0233_length_3218	2662	3174	513	forward		CD630_RS04280
gene	PUC_256_core_0234_length_11165	190	1287	1098	reverse		CD630_RS04285
glpK gene	PUC_256_core_0234_length_11165	1580	3106	1527	forward	glpK	CD630_RS04290
gene	PUC_256_core_0234_length_11165	3147	4262	1116	forward		CD630_RS04295
gene	PUC_256_core_0234_length_11165	4543	5307	765	reverse		CD630_RS04300
gene	PUC_256_core_0234_length_11165	5744	6532	789	forward		CD630_RS04310
gene	PUC_256_core_0234_length_11165	6553	7293	741	forward		CD630_RS04315
gene	PUC_256_core_0234_length_11165	7469	7843	375	forward		CD630_RS04320
gene	PUC_256_core_0234_length_11165	7935	9395	1461	forward		CD630_RS04325
gene	PUC_256_core_0235_length_2559	475	2538	2064	forward		CD630_RS04335
gene	PUC_256_core_0237_length_8023	605	1420	816	forward		CD630_RS04340
gene	PUC_256_core_0237_length_8023	1448	2125	678	forward		CD630_RS04345
gene	PUC_256_core_0237_length_8023	2184	2906	723	forward		CD630_RS04350
gene	PUC_256_core_0237_length_8023	3554	4705	1152	forward		CD630_RS04355
thiI gene	PUC_256_core_0237_length_8023	4754	5926	1173	forward	thiI	CD630_RS04360
gene	PUC_256_core_0237_length_8023	7128	7769	642	forward		CD630_RS04370
pflA gene	PUC_256_core_0238_length_6421	103	837	735	reverse	pflA	CD630_RS04380
pflB gene	PUC_256_core_0238_length_6421	997	3228	2232	reverse	pflB	CD630_RS04385
gene	PUC_256_core_0238_length_6421	3587	4582	996	forward		CD630_RS04390
gene	PUC_256_core_0238_length_6421	4673	6286	1614	forward		CD630_RS04395
spoIIAA gene	PUC_256_core_0240_length_10038	1096	1431	336	forward	spoIIAA	CD630_RS04440
spoIIAB gene	PUC_256_core_0240_length_10038	1445	1873	429	forward	spoIIAB	CD630_RS04445
sigF gene	PUC_256_core_0240_length_10038	1896	2660	765	forward	sigF	CD630_RS04450
spoVAC gene	PUC_256_core_0240_length_10038	2940	3377	438	forward	spoVAC	CD630_RS04455
spoVAD gene	PUC_256_core_0240_length_10038	3544	4557	1014	forward	spoVAD	CD630_RS04460
spoVAE gene	PUC_256_core_0240_length_10038	4571	4933	363	forward	spoVAE	CD630_RS04465
gene	PUC_256_core_0240_length_10038	5116	6132	1017	forward		CD630_RS04470
gene	PUC_256_core_0240_length_10038	6507	7349	843	forward		CD630_RS04475
gene	PUC_256_core_0240_length_10038	7364	7828	465	forward		CD630_RS04480
gene	PUC_256_core_0240_length_10038	7842	8987	1146	forward		CD630_RS04485
gene	PUC_256_core_0240_length_10038	9031	9966	936	forward		CD630_RS04490
gene	PUC_256_core_0241_length_15275	90	2783	2694	reverse		CD630_RS04495
yunB gene	PUC_256_core_0241_length_15275	2997	3695	699	forward	yunB	CD630_RS04500
gene	PUC_256_core_0241_length_15275	3907	4914	1008	reverse		CD630_RS04505
gene	PUC_256_core_0241_length_15275	5142	6026	885	forward		CD630_RS04510
gene	PUC_256_core_0241_length_15275	6228	7778	1551	forward		CD630_RS04515
gene	PUC_256_core_0241_length_15275	7807	8454	648	forward		CD630_RS04520
gene	PUC_256_core_0241_length_15275	8596	8856	261	reverse		CD630_RS04525
hflX gene	PUC_256_core_0241_length_15275	9073	10356	1284	forward	hflX	CD630_RS04530
gene	PUC_256_core_0241_length_15275	10364	11041	678	forward		CD630_RS04535
gene	PUC_256_core_0241_length_15275	11127	11570	444	forward		CD630_RS04540
gene	PUC_256_core_0241_length_15275	11875	12519	645	forward		CD630_RS04545
gene	PUC_256_core_0241_length_15275	12605	12982	378	reverse		CD630_RS04550
gene	PUC_256_core_0241_length_15275	12982	13368	387	reverse		CD630_RS04555
nadE gene	PUC_256_core_0241_length_15275	13547	14302	756	forward	nadE	CD630_RS04560
gene	PUC_256_core_0241_length_15275	14385	15104	720	forward		CD630_RS04565
gene	PUC_256_core_0242_length_11493	581	1375	795	forward		CD630_RS04590
gene	PUC_256_core_0242_length_11493	1470	2810	1341	forward		CD630_RS04595
gene	PUC_256_core_0242_length_11493	2947	4179	1233	forward		CD630_RS04600
acrC gene	PUC_256_core_0242_length_11493	4219	5361	1143	forward	acrC	CD630_RS04605
gene	PUC_256_core_0242_length_11493	5372	6166	795	forward		CD630_RS04610
gene	PUC_256_core_0242_length_11493	6180	7199	1020	forward		CD630_RS04615
gene	PUC_256_core_0242_length_11493	7298	8674	1377	forward		CD630_RS04620
gene	PUC_256_core_0242_length_11493	9006	9350	345	reverse		CD630_RS04625
gene	PUC_256_core_0242_length_11493	9838	10848	1011	forward		CD630_RS04630
gene	PUC_256_core_0242_length_11493	10984	11472	489	forward		CD630_RS04635
gene	PUC_256_core_0243_length_2882	34	1962	1929	forward		CD630_RS04640
gene	PUC_256_core_0243_length_2882	2139	2549	411	forward		CD630_RS04645
gene	PUC_256_core_0243_length_2882	2571	2873	303	forward		CD630_RS04650
gene	PUC_256_core_0244_length_4329	54	746	693	reverse		CD630_RS04655
gene	PUC_256_core_0244_length_4329	772	1959	1188	reverse		CD630_RS04660
gene	PUC_256_core_0244_length_4329	2295	4094	1800	forward		CD630_RS04665
gene	PUC_256_core_0245_length_2336	20	1426	1407	forward		CD630_RS04675
gene	PUC_256_core_0245_length_2336	1454	2302	849	forward		CD630_RS04680
gene	PUC_256_core_0246_length_3459	95	631	537	forward		CD630_RS04710
gene	PUC_256_core_0246_length_3459	663	1052	390	forward		CD630_RS04715
gene	PUC_256_core_0246_length_3459	1089	1475	387	forward		CD630_RS04720
gene	PUC_256_core_0246_length_3459	1602	3044	1443	forward		CD630_RS04725
gene	PUC_256_core_0247_length_996	<1	690	>690	forward		CD630_RS04730
gene	PUC_256_core_0248_length_1315	140	>1315	>1176	forward		CD630_RS04735
gene	PUC_256_core_0249_length_8956	56	1183	1128	reverse		CD630_RS04740
nifV gene	PUC_256_core_0249_length_8956	1627	2820	1194	forward	nifV	CD630_RS04745
gene	PUC_256_core_0249_length_8956	2845	4770	1926	forward		CD630_RS04750
gene	PUC_256_core_0249_length_8956	4792	5787	996	forward		CD630_RS04755
gene	PUC_256_core_0249_length_8956	6137	6586	450	forward		CD630_RS04760
gene	PUC_256_core_0249_length_8956	6620	7114	495	forward		CD630_RS04765
gene	PUC_256_core_0249_length_8956	7211	7732	522	forward		CD630_RS04770
gene	PUC_256_core_0249_length_8956	7921	8232	312	forward		CD630_RS04775
gene	PUC_256_core_0249_length_8956	8260	8946	687	forward		CD630_RS04780
gene	PUC_256_core_0250_length_5674	97	981	885	forward		CD630_RS04785
gene	PUC_256_core_0250_length_5674	1080	2255	1176	forward		CD630_RS04790
gene	PUC_256_core_0250_length_5674	2383	3237	855	forward		CD630_RS04795
gene	PUC_256_core_0250_length_5674	3281	4516	1236	forward		CD630_RS04800
gene	PUC_256_core_0250_length_5674	4617	5558	942	forward		CD630_RS04805
gene	PUC_256_core_0251_length_2528	6	359	354	reverse		CD630_RS04810
gene	PUC_256_core_0251_length_2528	655	1566	912	forward		CD630_RS04815
gene	PUC_256_core_0251_length_2528	1826	2260	435	forward		CD630_RS04820
gene	PUC_256_core_0252_length_3123	<1	1287	>1287	forward		CD630_RS04825
gene	PUC_256_core_0252_length_3123	1371	2738	1368	forward		CD630_RS04830
gene	PUC_256_core_0252_length_3123	2773	2997	225	forward		CD630_RS04835
gene	PUC_256_core_0253_length_14467	177	575	399	reverse		CD630_RS04840
gene	PUC_256_core_0253_length_14467	578	1012	435	reverse		CD630_RS04845
gene	PUC_256_core_0253_length_14467	1339	2325	987	forward		CD630_RS04850
gene	PUC_256_core_0253_length_14467	2309	3220	912	forward		CD630_RS04855
gene	PUC_256_core_0253_length_14467	3333	4901	1569	forward		CD630_RS04860
gene	PUC_256_core_0253_length_14467	4976	6001	1026	forward		CD630_RS04865
gene	PUC_256_core_0253_length_14467	7297	8922	1626	forward		CD630_RS04875
gene	PUC_256_core_0253_length_14467	8938	9954	1017	forward		CD630_RS04880
gene	PUC_256_core_0253_length_14467	10170	10799	630	forward		CD630_RS04885
gene	PUC_256_core_0253_length_14467	10934	11260	327	forward		CD630_RS04890
gene	PUC_256_core_0253_length_14467	11276	12565	1290	forward		CD630_RS04895
gene	PUC_256_core_0253_length_14467	12589	12918	330	forward		CD630_RS04900
gene	PUC_256_core_0253_length_14467	13066	14394	1329	forward		CD630_RS04905
gene	PUC_256_core_0254_length_1136	249	1103	855	forward		CD630_RS04910
gene	PUC_256_core_0255_length_8555	352	801	450	forward		CD630_RS04920
gene	PUC_256_core_0255_length_8555	962	1891	930	reverse		CD630_RS04925
modA gene	PUC_256_core_0255_length_8555	2084	2896	813	forward	modA	CD630_RS04930
modB gene	PUC_256_core_0255_length_8555	3045	3728	684	forward	modB	CD630_RS04935
gene	PUC_256_core_0255_length_8555	3729	4805	1077	forward		CD630_RS04940
gene	PUC_256_core_0255_length_8555	4811	5368	558	forward		CD630_RS04945
gene	PUC_256_core_0255_length_8555	5532	6554	1023	reverse		CD630_RS04950
gene	PUC_256_core_0255_length_8555	6685	7440	756	reverse		CD630_RS04955
gene	PUC_256_core_0255_length_8555	7427	8329	903	reverse		CD630_RS04960
gene	PUC_256_core_0256_length_4027	1	756	756	reverse		CD630_RS04970
gene	PUC_256_core_0256_length_4027	743	1645	903	reverse		CD630_RS04975
gene	PUC_256_core_0256_length_4027	2444	4024	1581	forward		CD630_RS04980
gene	PUC_256_core_0257_length_1916	163	609	447	forward		CD630_RS04985
gene	PUC_256_core_0257_length_1916	630	1673	1044	forward		CD630_RS04990
gene	PUC_256_core_0259_length_9237	244	1404	1161	forward		CD630_RS04995
glgD gene	PUC_256_core_0259_length_9237	1406	2536	1131	forward	glgD	CD630_RS05000
glgA gene	PUC_256_core_0259_length_9237	2565	4007	1443	forward	glgA	CD630_RS05005
gene	PUC_256_core_0259_length_9237	4021	6441	2421	forward		CD630_RS05010
gene	PUC_256_core_0259_length_9237	6446	8311	1866	forward		CD630_RS05015
gene	PUC_256_core_0259_length_9237	8556	9209	654	forward		CD630_RS05020
gene	PUC_256_core_0260_length_37046	451	1926	1476	forward		CD630_RS05025
speD gene	PUC_256_core_0260_length_37046	2013	2426	414	forward	speD	CD630_RS05030
speE gene	PUC_256_core_0260_length_37046	2456	3307	852	forward	speE	CD630_RS05035
speB gene	PUC_256_core_0260_length_37046	3297	4175	879	forward	speB	CD630_RS05040
gene	PUC_256_core_0260_length_37046	4341	4541	201	reverse		CD630_RS05045
gene	PUC_256_core_0260_length_37046	5008	6498	1491	forward		CD630_RS05050
gene	PUC_256_core_0260_length_37046	6778	8274	1497	forward		CD630_RS05055
gene	PUC_256_core_0260_length_37046	8408	9322	915	forward		CD630_RS05060
gene	PUC_256_core_0260_length_37046	9440	9631	192	forward		CD630_RS05065
gene	PUC_256_core_0260_length_37046	9854	10204	351	forward		CD630_RS05070
gene	PUC_256_core_0260_length_37046	10466	11971	1506	forward		CD630_RS05075
dinB gene	PUC_256_core_0260_length_37046	12361	13458	1098	forward	dinB	CD630_RS05080
gene	PUC_256_core_0260_length_37046	13721	14857	1137	forward		CD630_RS05085
gene	PUC_256_core_0260_length_37046	14850	16397	1548	forward		CD630_RS05090
gene	PUC_256_core_0260_length_37046	16731	17597	867	forward		CD630_RS05095
gene	PUC_256_core_0260_length_37046	17738	18391	654	forward		CD630_RS05100
gene	PUC_256_core_0260_length_37046	18324	18880	557	forward		CD630_RS05500
gene	PUC_256_core_0260_length_37046	19282	20502	1221	forward		CD630_RS05505
gene	PUC_256_core_0260_length_37046	20531	21418	888	forward		CD630_RS05510
gene	PUC_256_core_0260_length_37046	21452	22081	630	forward		CD630_RS05515
gene	PUC_256_core_0260_length_37046	22113	22550	438	forward		CD630_RS05520
gene	PUC_256_core_0260_length_37046	22800	24167	1368	forward		CD630_RS05525
gene	PUC_256_core_0260_length_37046	24376	25641	1266	forward		CD630_RS05530
gene	PUC_256_core_0260_length_37046	25759	26478	720	forward		CD630_RS05535
gene	PUC_256_core_0260_length_37046	26499	26945	447	forward		CD630_RS05540
leuA gene	PUC_256_core_0260_length_37046	27463	29205	1743	forward	leuA	CD630_RS05545
leuC gene	PUC_256_core_0260_length_37046	29162	30439	1278	forward	leuC	CD630_RS05550
leuD gene	PUC_256_core_0260_length_37046	30454	30945	492	forward	leuD	CD630_RS05555
leuB gene	PUC_256_core_0260_length_37046	30952	32022	1071	forward	leuB	CD630_RS05560
gene	PUC_256_core_0260_length_37046	32394	32900	507	forward		CD630_RS05565
gene	PUC_256_core_0260_length_37046	33273	34349	1077	forward		CD630_RS05570
gene	PUC_256_core_0260_length_37046	34589	35530	942	forward		CD630_RS05575
gene	PUC_256_core_0260_length_37046	35563	36813	1251	forward		CD630_RS05580
gene	PUC_256_core_0261_length_12108	453	3998	3546	forward		CD630_RS05585
gene	PUC_256_core_0261_length_12108	4183	6117	1935	forward		CD630_RS05590
gene	PUC_256_core_0261_length_12108	6223	7218	996	forward		CD630_RS05595
gene	PUC_256_core_0261_length_12108	7190	7975	786	forward		CD630_RS05600
gene	PUC_256_core_0261_length_12108	7963	8661	699	forward		CD630_RS05605
ybaK gene	PUC_256_core_0261_length_12108	8784	9257	474	forward	ybaK	CD630_RS05610
gene	PUC_256_core_0261_length_12108	9454	10293	840	forward		CD630_RS05615
gene	PUC_256_core_0261_length_12108	10306	10854	549	forward		CD630_RS05620
gene	PUC_256_core_0261_length_12108	10920	12101	1182	forward		CD630_RS05625
gene	PUC_256_core_0262_length_466	96	359	264	forward		CD630_RS05635
gene	PUC_256_core_0263_length_17621	17	859	843	reverse		CD630_RS05640
gene	PUC_256_core_0263_length_17621	1154	1888	735	forward		CD630_RS05645
nagA gene	PUC_256_core_0263_length_17621	1898	3031	1134	forward	nagA	CD630_RS05650
nagB gene	PUC_256_core_0263_length_17621	3130	3879	750	forward	nagB	CD630_RS05655
gene	PUC_256_core_0263_length_17621	4054	4326	273	forward		CD630_RS05660
gene	PUC_256_core_0263_length_17621	4986	5690	705	forward		CD630_RS05665
gene	PUC_256_core_0263_length_17621	5692	7179	1488	forward		CD630_RS05670
gene	PUC_256_core_0263_length_17621	7738	8997	1260	forward		CD630_RS05675
gene	PUC_256_core_0263_length_17621	9360	10190	831	reverse		CD630_RS05680
gene	PUC_256_core_0263_length_17621	10263	11990	1728	forward		CD630_RS05685
gene	PUC_256_core_0263_length_17621	12027	13889	1863	forward		CD630_RS05690
gene	PUC_256_core_0263_length_17621	14222	14911	690	forward		CD630_RS05695
gene	PUC_256_core_0263_length_17621	15019	15693	675	forward		CD630_RS05700
gene	PUC_256_core_0263_length_17621	15710	17617	1908	forward		CD630_RS05705
gene	PUC_256_core_0264_length_825	64	753	690	forward		CD630_RS05710
gene	PUC_256_core_0265_length_4617	348	887	540	forward		CD630_RS05715
potA gene	PUC_256_core_0265_length_4617	906	1949	1044	forward	potA	CD630_RS05720
gene	PUC_256_core_0265_length_4617	1951	2787	837	forward		CD630_RS05725
gene	PUC_256_core_0265_length_4617	2892	3566	675	forward		CD630_RS05730
gene	PUC_256_core_0265_length_4617	3566	>4617	>1052	forward		CD630_RS05735
gene	PUC_256_core_0266_length_16818	140	988	849	forward		CD630_RS05740
gene	PUC_256_core_0266_length_16818	978	2642	1665	forward		CD630_RS05745
gene	PUC_256_core_0266_length_16818	2691	3947	1257	forward		CD630_RS05750
gene	PUC_256_core_0266_length_16818	3970	6051	2082	forward		CD630_RS05755
gene	PUC_256_core_0266_length_16818	6100	7173	1074	forward		CD630_RS05760
wecB gene	PUC_256_core_0266_length_16818	7227	8351	1125	forward	wecB	CD630_RS05765
gene	PUC_256_core_0266_length_16818	8429	9403	975	forward		CD630_RS05770
gene	PUC_256_core_0266_length_16818	11338	14236	2899	forward		CD630_RS05780
gene	PUC_256_core_0266_length_16818	14801	>16818	>2018	forward		CD630_RS05795
gene	PUC_256_core_0267_length_24829	241	2253	2013	forward		CD630_RS05800
gene	PUC_256_core_0267_length_24829	2495	4408	1914	forward		CD630_RS05805
gene	PUC_256_core_0267_length_24829	4401	6620	2220	forward		CD630_RS05810
gene	PUC_256_core_0267_length_24829	6729	7559	831	forward		CD630_RS05815
addB gene	PUC_256_core_0267_length_24829	7549	11016	3468	forward	addB	CD630_RS05820
addA gene	PUC_256_core_0267_length_24829	11016	14843	3828	forward	addA	CD630_RS05825
gene	PUC_256_core_0267_length_24829	14889	16100	1212	forward		CD630_RS05830
gene	PUC_256_core_0267_length_24829	16087	19614	3528	forward		CD630_RS05835
gene	PUC_256_core_0267_length_24829	19745	20998	1254	forward		CD630_RS05840
ytvI gene	PUC_256_core_0267_length_24829	21147	22199	1053	forward	ytvI	CD630_RS05845
pepT gene	PUC_256_core_0267_length_24829	22289	23515	1227	forward	pepT	CD630_RS05850
gene	PUC_256_core_0267_length_24829	23722	24774	1053	forward		CD630_RS05855
yfcE gene	PUC_256_core_0268_length_25529	144	713	570	reverse	yfcE	CD630_RS05860
gene	PUC_256_core_0268_length_25529	738	1538	801	reverse		CD630_RS05865
gene	PUC_256_core_0268_length_25529	1673	2533	861	forward		CD630_RS05870
gene	PUC_256_core_0268_length_25529	2533	3219	687	forward		CD630_RS05875
gene	PUC_256_core_0268_length_25529	3271	3813	543	forward		CD630_RS05880
gene	PUC_256_core_0268_length_25529	3892	4359	468	forward		CD630_RS05885
gene	PUC_256_core_0268_length_25529	5068	6204	1137	forward		CD630_RS05890
gene	PUC_256_core_0268_length_25529	6263	7045	783	forward		CD630_RS05895
gene	PUC_256_core_0268_length_25529	7064	8074	1011	forward		CD630_RS05900
gene	PUC_256_core_0268_length_25529	8093	8890	798	forward		CD630_RS05905
gene	PUC_256_core_0268_length_25529	8988	9833	846	forward		CD630_RS05910
gene	PUC_256_core_0268_length_25529	9920	11095	1176	forward		CD630_RS05915
gene	PUC_256_core_0268_length_25529	11291	12193	903	forward		CD630_RS05920
gene	PUC_256_core_0268_length_25529	12207	13211	1005	forward		CD630_RS05925
acpP gene	PUC_256_core_0268_length_25529	13355	13582	228	reverse	acpP	CD630_RS05930
gene	PUC_256_core_0268_length_25529	13754	14179	426	forward		CD630_RS05935
gene	PUC_256_core_0268_length_25529	14227	14433	207	forward		CD630_RS05940
gene	PUC_256_core_0268_length_25529	14615	14794	180	forward		CD630_RS05945
gene	PUC_256_core_0268_length_25529	14828	15028	201	forward		CD630_RS05950
ccpA gene	PUC_256_core_0268_length_25529	15275	16297	1023	forward	ccpA	CD630_RS05955
gene	PUC_256_core_0268_length_25529	16420	16818	399	reverse		CD630_RS05960
gene	PUC_256_core_0268_length_25529	17030	17935	906	forward		CD630_RS05965
ssrS gene	PUC_256_core_0268_length_25529	18050	18230	181	forward	ssrS	CD630_RS05970
cdeC gene	PUC_256_core_0268_length_25529	18413	19630	1218	forward	cdeC	CD630_RS05975
gene	PUC_256_core_0268_length_25529	19730	21052	1323	reverse		CD630_RS05980
gene	PUC_256_core_0268_length_25529	21103	21897	795	reverse		CD630_RS05985
gene	PUC_256_core_0268_length_25529	22007	23452	1446	forward		CD630_RS05990
gene	PUC_256_core_0268_length_25529	23481	23690	210	forward		CD630_RS05995
gene	PUC_256_core_0268_length_25529	23710	25104	1395	forward		CD630_RS06000
gene	PUC_256_core_0270_length_28226	599	1012	414	forward		CD630_RS06010
gene	PUC_256_core_0270_length_28226	1016	1759	744	forward		CD630_RS06015
gene	PUC_256_core_0270_length_28226	1759	2229	471	forward		CD630_RS06020
gene	PUC_256_core_0270_length_28226	2246	3004	759	forward		CD630_RS06025
gene	PUC_256_core_0270_length_28226	2988	3830	843	forward		CD630_RS06030
gene	PUC_256_core_0270_length_28226	3990	4895	906	reverse		CD630_RS06035
gene	PUC_256_core_0270_length_28226	5257	5991	735	forward		CD630_RS06040
gene	PUC_256_core_0270_length_28226	6202	7383	1182	forward		CD630_RS06045
mobB gene	PUC_256_core_0270_length_28226	7406	7939	534	forward	mobB	CD630_RS06050
gene	PUC_256_core_0270_length_28226	8058	8333	276	forward		CD630_RS06055
gene	PUC_256_core_0270_length_28226	8588	10288	1701	forward		CD630_RS06060
gene	PUC_256_core_0270_length_28226	10651	11838	1188	forward		CD630_RS06065
gene	PUC_256_core_0270_length_28226	11898	13061	1164	forward		CD630_RS06070
zupT gene	PUC_256_core_0270_length_28226	13212	14015	804	forward	zupT	CD630_RS06075
gene	PUC_256_core_0270_length_28226	14120	14671	552	forward		CD630_RS06080
rgbR gene	PUC_256_core_0270_length_28226	14921	15634	714	forward	rgbR	CD630_RS06085
gene	PUC_256_core_0270_length_28226	15628	17013	1386	forward		CD630_RS06090
gene	PUC_256_core_0270_length_28226	17248	17937	690	forward		CD630_RS06260
gene	PUC_256_core_0270_length_28226	18158	20530	2373	forward		CD630_RS06265
gene	PUC_256_core_0270_length_28226	20545	21447	903	forward		CD630_RS06270
gene	PUC_256_core_0270_length_28226	21467	22018	552	forward		CD630_RS06275
gene	PUC_256_core_0270_length_28226	22182	23054	873	forward		CD630_RS06280
gene	PUC_256_core_0270_length_28226	23218	24198	981	forward		CD630_RS06285
gene	PUC_256_core_0270_length_28226	24700	24921	222	forward		CD630_RS06290
gene	PUC_256_core_0270_length_28226	25427	26296	870	forward		CD630_RS06295
gene	PUC_256_core_0270_length_28226	26522	27388	867	forward		CD630_RS06300
gene	PUC_256_core_0270_length_28226	27580	27777	198	forward		CD630_RS06305
gene	PUC_256_core_0270_length_28226	27780	28223	444	forward		CD630_RS06310
polA gene	PUC_256_core_0271_length_25776	193	2841	2649	forward	polA	CD630_RS06320
coaE gene	PUC_256_core_0271_length_25776	2850	3452	603	forward	coaE	CD630_RS06325
gene	PUC_256_core_0271_length_25776	3445	3999	555	forward		CD630_RS06330
gene	PUC_256_core_0271_length_25776	3999	5714	1716	forward		CD630_RS06335
gene	PUC_256_core_0271_length_25776	5787	5999	213	forward		CD630_RS06340
gene	PUC_256_core_0271_length_25776	6200	6799	600	forward		CD630_RS06345
gene	PUC_256_core_0271_length_25776	7027	7398	372	forward		CD630_RS06350
gene	PUC_256_core_0271_length_25776	7530	8804	1275	forward		CD630_RS06355
gene	PUC_256_core_0271_length_25776	8915	9859	945	forward		CD630_RS06360
rsxC gene	PUC_256_core_0271_length_25776	10075	11412	1338	forward	rsxC	CD630_RS06365
gene	PUC_256_core_0271_length_25776	11435	12412	978	forward		CD630_RS06370
gene	PUC_256_core_0271_length_25776	12412	12981	570	forward		CD630_RS06375
gene	PUC_256_core_0271_length_25776	12994	13587	594	forward		CD630_RS06380
rsxA gene	PUC_256_core_0271_length_25776	13602	14177	576	forward	rsxA	CD630_RS06385
gene	PUC_256_core_0271_length_25776	14193	15164	972	forward		CD630_RS06390
gene	PUC_256_core_0271_length_25776	15384	15968	585	forward		CD630_RS06395
radC gene	PUC_256_core_0271_length_25776	15965	16672	708	forward	radC	CD630_RS06400
gene	PUC_256_core_0271_length_25776	16793	17803	1011	forward		CD630_RS06405
mreC gene	PUC_256_core_0271_length_25776	17813	18706	894	forward	mreC	CD630_RS06410
mreD gene	PUC_256_core_0271_length_25776	18721	19209	489	forward	mreD	CD630_RS06415
gene	PUC_256_core_0271_length_25776	19221	22199	2979	forward		CD630_RS06420
gene	PUC_256_core_0271_length_25776	22297	22980	684	forward		CD630_RS06425
minD gene	PUC_256_core_0271_length_25776	23004	23801	798	forward	minD	CD630_RS06430
minE gene	PUC_256_core_0271_length_25776	23819	24103	285	forward	minE	CD630_RS06435
rodA gene	PUC_256_core_0271_length_25776	24188	25318	1131	forward	rodA	CD630_RS06440
gene	PUC_256_core_0271_length_25776	25359	25772	414	forward		CD630_RS06445
gene	PUC_256_core_0275_length_19468	38	1231	1194	reverse		CD630_RS06465
gene	PUC_256_core_0275_length_19468	1550	3394	1845	forward		CD630_RS06470
gene	PUC_256_core_0275_length_19468	3396	4097	702	forward		CD630_RS06475
gene	PUC_256_core_0275_length_19468	4115	5536	1422	forward		CD630_RS06480
rplU gene	PUC_256_core_0275_length_19468	5637	5948	312	forward	rplU	CD630_RS06485
gene	PUC_256_core_0275_length_19468	5963	6280	318	forward		CD630_RS06490
rpmA gene	PUC_256_core_0275_length_19468	6294	6584	291	forward	rpmA	CD630_RS06495
obgE gene	PUC_256_core_0275_length_19468	6695	7972	1278	forward	obgE	CD630_RS06500
gene	PUC_256_core_0275_length_19468	8024	8392	369	forward		CD630_RS06505
gene	PUC_256_core_0275_length_19468	8693	9898	1206	forward		CD630_RS06510
gene	PUC_256_core_0275_length_19468	10099	10665	567	reverse		CD630_RS06515
gene	PUC_256_core_0275_length_19468	10945	12204	1260	reverse		CD630_RS06520
gene	PUC_256_core_0275_length_19468	12329	13042	714	forward		CD630_RS06525
larA gene	PUC_256_core_0275_length_19468	13160	14434	1275	forward	larA	CD630_RS06530
gene	PUC_256_core_0275_length_19468	14451	15239	789	forward		CD630_RS06535
gene	PUC_256_core_0275_length_19468	15253	16473	1221	forward		CD630_RS06540
gene	PUC_256_core_0275_length_19468	16484	17875	1392	forward		CD630_RS06545
gene	PUC_256_core_0275_length_19468	18138	19418	1281	reverse		CD630_RS06550
gene	PUC_256_core_0276_length_11797	148	1344	1197	forward		CD630_RS06555
gene	PUC_256_core_0276_length_11797	1437	1961	525	forward		CD630_RS06560
rpmF gene	PUC_256_core_0276_length_11797	1986	2162	177	forward	rpmF	CD630_RS06565
fapR gene	PUC_256_core_0276_length_11797	2369	2926	558	forward	fapR	CD630_RS06570
plsX gene	PUC_256_core_0276_length_11797	2937	3959	1023	forward	plsX	CD630_RS06575
gene	PUC_256_core_0276_length_11797	3985	4971	987	forward		CD630_RS06580
fabK gene	PUC_256_core_0276_length_11797	5080	6009	930	forward	fabK	CD630_RS06585
fabD gene	PUC_256_core_0276_length_11797	6025	6975	951	forward	fabD	CD630_RS06590
fabG gene	PUC_256_core_0276_length_11797	6975	7724	750	forward	fabG	CD630_RS06595
acpP gene	PUC_256_core_0276_length_11797	7778	8002	225	forward	acpP	CD630_RS06600
fabF gene	PUC_256_core_0276_length_11797	8031	9269	1239	forward	fabF	CD630_RS06605
gene	PUC_256_core_0276_length_11797	9495	11213	1719	forward		CD630_RS06610
gene	PUC_256_core_0277_length_3217	1454	1699	246	forward		CD630_RS06620
gene	PUC_256_core_0277_length_3217	1734	2459	726	forward		CD630_RS06625
gene	PUC_256_core_0278_length_38596	357	896	540	forward		CD630_RS06635
gene	PUC_256_core_0278_length_38596	985	2970	1986	forward		CD630_RS06640
spoIIIAA gene	PUC_256_core_0278_length_38596	3194	4162	969	forward	spoIIIAA	CD630_RS06645
gene	PUC_256_core_0278_length_38596	4152	4673	522	forward		CD630_RS06650
spoIIIAC gene	PUC_256_core_0278_length_38596	4690	4887	198	forward	spoIIIAC	CD630_RS06655
spoIIIAD gene	PUC_256_core_0278_length_38596	4912	5289	378	forward	spoIIIAD	CD630_RS06660
spoIIIAE gene	PUC_256_core_0278_length_38596	5374	6579	1206	forward	spoIIIAE	CD630_RS06665
gene	PUC_256_core_0278_length_38596	6639	7256	618	forward		CD630_RS06670
gene	PUC_256_core_0278_length_38596	7268	7822	555	forward		CD630_RS06675
gene	PUC_256_core_0278_length_38596	7849	8538	690	forward		CD630_RS06680
gene	PUC_256_core_0278_length_38596	8648	9010	363	forward		CD630_RS06685
nusB gene	PUC_256_core_0278_length_38596	9095	9601	507	forward	nusB	CD630_RS06690
gene	PUC_256_core_0278_length_38596	9585	10655	1071	forward		CD630_RS06695
xseA gene	PUC_256_core_0278_length_38596	10652	11857	1206	forward	xseA	CD630_RS06700
xseB gene	PUC_256_core_0278_length_38596	11859	12074	216	forward	xseB	CD630_RS06705
gene	PUC_256_core_0278_length_38596	12077	12964	888	forward		CD630_RS06710
gene	PUC_256_core_0278_length_38596	12994	13431	438	forward		CD630_RS06715
dxs gene	PUC_256_core_0278_length_38596	13465	15330	1866	forward	dxs	CD630_RS06720
gene	PUC_256_core_0278_length_38596	15463	16275	813	forward		CD630_RS06725
recN gene	PUC_256_core_0278_length_38596	16295	17974	1680	forward	recN	CD630_RS06730
gene	PUC_256_core_0278_length_38596	18189	19055	867	forward		CD630_RS06735
gene	PUC_256_core_0278_length_38596	19148	19639	492	reverse		CD630_RS06740
gene	PUC_256_core_0278_length_38596	19700	20140	441	reverse		CD630_RS06745
gene	PUC_256_core_0278_length_38596	20301	21359	1059	forward		CD630_RS06750
spo0A gene	PUC_256_core_0278_length_38596	21516	22325	810	forward	spo0A	CD630_RS06755
steA gene	PUC_256_core_0278_length_38596	22738	23859	1122	forward	steA	CD630_RS06760
gene	PUC_256_core_0278_length_38596	23877	24752	876	forward		CD630_RS06765
gene	PUC_256_core_0278_length_38596	24776	25468	693	forward		CD630_RS06770
gene	PUC_256_core_0278_length_38596	25476	26300	825	forward		CD630_RS06775
gene	PUC_256_core_0278_length_38596	26305	27372	1068	forward		CD630_RS06780
gene	PUC_256_core_0278_length_38596	27374	27910	537	forward		CD630_RS06785
gene	PUC_256_core_0278_length_38596	27978	28583	606	forward		CD630_RS06790
gene	PUC_256_core_0278_length_38596	28595	29509	915	forward		CD630_RS06795
gene	PUC_256_core_0278_length_38596	29551	30723	1173	forward		CD630_RS06800
gene	PUC_256_core_0278_length_38596	30770	31582	813	forward		CD630_RS06805
gene	PUC_256_core_0278_length_38596	31786	33111	1326	forward		CD630_RS06810
mltG gene	PUC_256_core_0278_length_38596	33324	34403	1080	forward	mltG	CD630_RS06815
gene	PUC_256_core_0278_length_38596	34575	35249	675	forward		CD630_RS06820
gene	PUC_256_core_0278_length_38596	35236	36483	1248	forward		CD630_RS06825
gene	PUC_256_core_0278_length_38596	36555	38219	1665	forward		CD630_RS06830
gene	PUC_256_core_0278_length_38596	38316	>38596	>281	reverse		CD630_RS06835
gene	PUC_256_core_0281_length_20978	<1	359	>359	reverse		CD630_RS06905
gene	PUC_256_core_0281_length_20978	926	1288	363	forward		CD630_RS06910
gene	PUC_256_core_0281_length_20978	1272	1979	708	forward		CD630_RS06915
gene	PUC_256_core_0281_length_20978	1999	2418	420	forward		CD630_RS06920
gene	PUC_256_core_0281_length_20978	2408	2932	525	forward		CD630_RS06925
efp gene	PUC_256_core_0281_length_20978	3244	3801	558	forward	efp	CD630_RS06930
gene	PUC_256_core_0281_length_20978	3893	4348	456	forward		CD630_RS06935
rnc gene	PUC_256_core_0281_length_20978	4511	5221	711	forward	rnc	CD630_RS06940
gene	PUC_256_core_0281_length_20978	5275	6345	1071	forward		CD630_RS06945
smc gene	PUC_256_core_0281_length_20978	6373	9927	3555	forward	smc	CD630_RS06950
ftsY gene	PUC_256_core_0281_length_20978	9954	11234	1281	forward	ftsY	CD630_RS06955
gene	PUC_256_core_0281_length_20978	11337	11705	369	forward		CD630_RS06960
ffh gene	PUC_256_core_0281_length_20978	11702	13054	1353	forward	ffh	CD630_RS06965
rpsP gene	PUC_256_core_0281_length_20978	13092	13364	273	forward	rpsP	CD630_RS06970
gene	PUC_256_core_0281_length_20978	13429	13656	228	forward		CD630_RS06975
rimM gene	PUC_256_core_0281_length_20978	13764	14279	516	forward	rimM	CD630_RS06980
trmD gene	PUC_256_core_0281_length_20978	14288	14983	696	forward	trmD	CD630_RS06985
rplS gene	PUC_256_core_0281_length_20978	15168	15518	351	forward	rplS	CD630_RS06990
ylqF gene	PUC_256_core_0281_length_20978	15839	16735	897	forward	ylqF	CD630_RS06995
brnQ gene	PUC_256_core_0281_length_20978	17124	18416	1293	forward	brnQ	CD630_RS07000
brnQ gene	PUC_256_core_0281_length_20978	19535	20827	1293	forward	brnQ	CD630_RS07005
gene	PUC_256_core_0282_length_63849	233	2422	2190	forward		CD630_RS07010
gene	PUC_256_core_0282_length_63849	2490	3257	768	forward		CD630_RS07015
gene	PUC_256_core_0282_length_63849	3315	4331	1017	forward		CD630_RS07020
gene	PUC_256_core_0282_length_63849	4397	4645	249	forward		CD630_RS07025
gene	PUC_256_core_0282_length_63849	4821	5318	498	reverse		CD630_RS07030
gene	PUC_256_core_0282_length_63849	5562	6626	1065	reverse		CD630_RS07035
gene	PUC_256_core_0282_length_63849	6629	7726	1098	reverse		CD630_RS07040
gene	PUC_256_core_0282_length_63849	7740	8675	936	reverse		CD630_RS07045
gene	PUC_256_core_0282_length_63849	8804	9451	648	reverse		CD630_RS07050
gene	PUC_256_core_0282_length_63849	9444	10607	1164	reverse		CD630_RS07055
gene	PUC_256_core_0282_length_63849	10792	11136	345	forward		CD630_RS07060
gene	PUC_256_core_0282_length_63849	11167	12768	1602	forward		CD630_RS07065
dprA gene	PUC_256_core_0282_length_63849	12787	13887	1101	forward	dprA	CD630_RS07070
topA gene	PUC_256_core_0282_length_63849	13920	16007	2088	forward	topA	CD630_RS07075
codY gene	PUC_256_core_0282_length_63849	16172	16957	786	forward	codY	CD630_RS07080
gene	PUC_256_core_0282_length_63849	17064	18329	1266	forward		CD630_RS07085
gene	PUC_256_core_0282_length_63849	18360	19130	771	forward		CD630_RS07090
gene	PUC_256_core_0282_length_63849	19239	19685	447	forward		CD630_RS07095
nifS gene	PUC_256_core_0282_length_63849	19703	20896	1194	forward	nifS	CD630_RS07100
nifU gene	PUC_256_core_0282_length_63849	20950	21390	441	forward	nifU	CD630_RS07105
mnmA gene	PUC_256_core_0282_length_63849	21679	22758	1080	forward	mnmA	CD630_RS07110
alaS gene	PUC_256_core_0282_length_63849	23207	25846	2640	forward	alaS	CD630_RS07115
gene	PUC_256_core_0282_length_63849	25895	26128	234	forward		CD630_RS07120
gene	PUC_256_core_0282_length_63849	26138	28309	2172	forward		CD630_RS07125
ruvX gene	PUC_256_core_0282_length_63849	28515	28940	426	forward	ruvX	CD630_RS07130
gene	PUC_256_core_0282_length_63849	29018	29305	288	forward		CD630_RS07135
gene	PUC_256_core_0282_length_63849	29587	30045	459	forward		CD630_RS07140
gene	PUC_256_core_0282_length_63849	30162	30899	738	reverse		CD630_RS07145
gene	PUC_256_core_0282_length_63849	31122	32792	1671	forward		CD630_RS07150
gene	PUC_256_core_0282_length_63849	32998	33198	201	forward		CD630_RS07155
gene	PUC_256_core_0282_length_63849	33252	34415	1164	forward		CD630_RS07160
gene	PUC_256_core_0282_length_63849	34626	35048	423	reverse		CD630_RS07165
gene	PUC_256_core_0282_length_63849	35069	35905	837	reverse		CD630_RS07170
gene	PUC_256_core_0282_length_63849	36203	36799	597	forward		CD630_RS07175
gene	PUC_256_core_0282_length_63849	36829	37548	720	forward		CD630_RS07180
scpB gene	PUC_256_core_0282_length_63849	37550	38089	540	forward	scpB	CD630_RS07185
gene	PUC_256_core_0282_length_63849	38251	38880	630	forward		CD630_RS07190
ytfJ gene	PUC_256_core_0282_length_63849	38834	39262	429	forward	ytfJ	CD630_RS07195
gene	PUC_256_core_0282_length_63849	39510	39950	441	forward		CD630_RS07200
gene	PUC_256_core_0282_length_63849	39966	41417	1452	forward		CD630_RS07205
gene	PUC_256_core_0282_length_63849	41508	42176	669	reverse		CD630_RS07210
gene	PUC_256_core_0282_length_63849	42760	43080	321	reverse		CD630_RS07215
gene	PUC_256_core_0282_length_63849	43200	43937	738	reverse		CD630_RS07220
acd gene	PUC_256_core_0282_length_63849	44152	45975	1824	forward	acd	CD630_RS07225
gene	PUC_256_core_0282_length_63849	46190	50488	4299	forward		CD630_RS07230
rimP gene	PUC_256_core_0282_length_63849	50692	51153	462	forward	rimP	CD630_RS07235
nusA gene	PUC_256_core_0282_length_63849	51183	52337	1155	forward	nusA	CD630_RS07240
gene	PUC_256_core_0282_length_63849	52350	52625	276	forward		CD630_RS07245
gene	PUC_256_core_0282_length_63849	52615	52926	312	forward		CD630_RS07250
infB gene	PUC_256_core_0282_length_63849	52948	54888	1941	forward	infB	CD630_RS07255
rbfA gene	PUC_256_core_0282_length_63849	54931	55311	381	forward	rbfA	CD630_RS07260
gene	PUC_256_core_0282_length_63849	55301	55972	672	forward		CD630_RS07265
tnpB gene	PUC_256_core_0282_length_63849	56618	57727	1110	forward	tnpB	CD630_RS07270
gene	PUC_256_core_0282_length_63849	57881	58150	270	forward		CD630_RS07275
truB gene	PUC_256_core_0282_length_63849	58163	59068	906	forward	truB	CD630_RS07280
gene	PUC_256_core_0282_length_63849	59199	60128	930	forward		CD630_RS07285
rpsO gene	PUC_256_core_0282_length_63849	60232	60489	258	forward	rpsO	CD630_RS07290
gene	PUC_256_core_0282_length_63849	60729	61574	846	forward		CD630_RS07295
pnp gene	PUC_256_core_0282_length_63849	61699	63810	2112	forward	pnp	CD630_RS07300
gene	PUC_256_core_0283_length_13206	77	820	744	forward		CD630_RS07305
gene	PUC_256_core_0283_length_13206	978	2225	1248	forward		CD630_RS07310
gene	PUC_256_core_0283_length_13206	2260	2505	246	forward		CD630_RS07315
dapG gene	PUC_256_core_0283_length_13206	2515	3738	1224	forward	dapG	CD630_RS07320
gene	PUC_256_core_0283_length_13206	3851	4585	735	forward		CD630_RS07325
gene	PUC_256_core_0283_length_13206	4708	7119	2412	forward		CD630_RS07330
mnmH gene	PUC_256_core_0283_length_13206	7122	8180	1059	forward	mnmH	CD630_RS07335
rimO gene	PUC_256_core_0283_length_13206	8174	9508	1335	forward	rimO	CD630_RS07340
pgsA gene	PUC_256_core_0283_length_13206	9495	10037	543	forward	pgsA	CD630_RS07345
recA gene	PUC_256_core_0283_length_13206	10325	11371	1047	forward	recA	CD630_RS07350
rny gene	PUC_256_core_0283_length_13206	11526	13088	1563	forward	rny	CD630_RS07355
gene	PUC_256_core_0285_length_6209	167	1948	1782	forward		CD630_RS07360
lepB gene	PUC_256_core_0285_length_6209	2030	2560	531	reverse	lepB	CD630_RS07365
gene	PUC_256_core_0285_length_6209	2600	3424	825	reverse		CD630_RS07370
gene	PUC_256_core_0285_length_6209	3681	4589	909	forward		CD630_RS07375
purB gene	PUC_256_core_0285_length_6209	4733	6178	1446	forward	purB	CD630_RS07380
gene	PUC_256_core_0286_length_801	262	714	453	forward		CD630_RS07385
gene	PUC_256_core_0287_length_13502	82	1278	1197	reverse		CD630_RS07405
galT gene	PUC_256_core_0287_length_13502	1663	2613	951	forward	galT	CD630_RS07410
gene	PUC_256_core_0287_length_13502	2774	3526	753	forward		CD630_RS07415
gene	PUC_256_core_0287_length_13502	3618	4394	777	reverse		CD630_RS07420
gene	PUC_256_core_0287_length_13502	4709	6607	1899	forward		CD630_RS07425
gene	PUC_256_core_0287_length_13502	6735	7856	1122	reverse		CD630_RS07430
gene	PUC_256_core_0287_length_13502	8055	8387	333	forward		CD630_RS07435
gene	PUC_256_core_0287_length_13502	8380	9432	1053	forward		CD630_RS07440
gene	PUC_256_core_0287_length_13502	9425	10495	1071	forward		CD630_RS07445
gene	PUC_256_core_0287_length_13502	10597	11133	537	forward		CD630_RS07450
gene	PUC_256_core_0287_length_13502	11249	11956	708	forward		CD630_RS07455
gene	PUC_256_core_0287_length_13502	11958	12674	717	forward		CD630_RS07460
gene	PUC_256_core_0287_length_13502	12676	13434	759	forward		CD630_RS07465
gene	PUC_256_core_0288_length_13131	<1	1285	>1285	forward		CD630_RS07470
gene	PUC_256_core_0288_length_13131	1361	2182	822	reverse		CD630_RS07475
gene	PUC_256_core_0288_length_13131	2433	3587	1155	forward		CD630_RS07480
gene	PUC_256_core_0288_length_13131	3770	3970	201	forward		CD630_RS07485
gene	PUC_256_core_0288_length_13131	4391	4819	429	forward		CD630_RS07490
gene	PUC_256_core_0288_length_13131	4962	5717	756	reverse		CD630_RS07495
gene	PUC_256_core_0288_length_13131	6418	6924	507	reverse		CD630_RS07500
gene	PUC_256_core_0288_length_13131	7006	7326	321	reverse		CD630_RS07505
gene	PUC_256_core_0288_length_13131	7495	7692	198	forward		CD630_RS07510
gene	PUC_256_core_0288_length_13131	7797	8237	441	forward		CD630_RS07515
gene	PUC_256_core_0288_length_13131	8486	8929	444	forward		CD630_RS07520
gene	PUC_256_core_0288_length_13131	8934	9998	1065	forward		CD630_RS07525
gene	PUC_256_core_0288_length_13131	10012	10440	429	forward		CD630_RS07530
gene	PUC_256_core_0288_length_13131	10554	11000	447	forward		CD630_RS07535
gene	PUC_256_core_0289_length_5965	238	660	423	forward		CD630_RS07545
gene	PUC_256_core_0289_length_5965	942	2471	1530	forward		CD630_RS07550
gene	PUC_256_core_0289_length_5965	2487	2813	327	forward		CD630_RS07555
gene	PUC_256_core_0289_length_5965	2813	3241	429	forward		CD630_RS07560
gene	PUC_256_core_0289_length_5965	3234	4286	1053	forward		CD630_RS07565
gene	PUC_256_core_0289_length_5965	4283	4981	699	forward		CD630_RS07570
gene	PUC_256_core_0289_length_5965	4982	5965	984	forward		CD630_RS07575
gene	PUC_256_core_0290_length_35105	269	622	354	forward		CD630_RS07585
gene	PUC_256_core_0290_length_35105	885	1145	261	forward		CD630_RS07590
gene	PUC_256_core_0290_length_35105	1352	1726	375	reverse		CD630_RS07595
gene	PUC_256_core_0290_length_35105	2035	2454	420	reverse		CD630_RS07600
gene	PUC_256_core_0290_length_35105	2753	2962	210	forward		CD630_RS07605
gene	PUC_256_core_0290_length_35105	2994	3203	210	forward		CD630_RS07610
gene	PUC_256_core_0290_length_35105	3420	3818	399	reverse		CD630_RS07615
gene	PUC_256_core_0290_length_35105	4239	6731	2493	reverse		CD630_RS07620
gene	PUC_256_core_0290_length_35105	6745	7287	543	reverse		CD630_RS07625
glpK gene	PUC_256_core_0290_length_35105	7531	9045	1515	forward	glpK	CD630_RS07630
gene	PUC_256_core_0290_length_35105	9159	9788	630	reverse		CD630_RS07635
gene	PUC_256_core_0290_length_35105	10376	11167	792	forward		CD630_RS07640
gene	PUC_256_core_0290_length_35105	11196	12416	1221	forward		CD630_RS07645
pxpB gene	PUC_256_core_0290_length_35105	12436	13131	696	forward	pxpB	CD630_RS07650
gene	PUC_256_core_0290_length_35105	13161	14147	987	forward		CD630_RS07655
gene	PUC_256_core_0290_length_35105	14342	14734	393	reverse		CD630_RS07660
gene	PUC_256_core_0290_length_35105	15260	16327	1068	forward		CD630_RS07665
gene	PUC_256_core_0290_length_35105	16346	17506	1161	forward		CD630_RS07670
gene	PUC_256_core_0290_length_35105	17519	19615	2097	forward		CD630_RS07675
gene	PUC_256_core_0290_length_35105	19774	20118	345	reverse		CD630_RS07680
gene	PUC_256_core_0290_length_35105	20410	21300	891	forward		CD630_RS07685
gene	PUC_256_core_0290_length_35105	21518	22804	1287	forward		CD630_RS07690
gene	PUC_256_core_0290_length_35105	23360	24154	795	reverse		CD630_RS07700
gene	PUC_256_core_0290_length_35105	24720	25196	477	reverse		CD630_RS07705
gene	PUC_256_core_0290_length_35105	25297	26466	1170	reverse		CD630_RS07710
gene	PUC_256_core_0290_length_35105	26629	27492	864	forward		CD630_RS07715
gene	PUC_256_core_0290_length_35105	27563	28156	594	forward		CD630_RS07720
gene	PUC_256_core_0290_length_35105	28407	29042	636	reverse		CD630_RS07725
gene	PUC_256_core_0290_length_35105	29122	29853	732	reverse		CD630_RS07730
gene	PUC_256_core_0290_length_35105	30184	32373	2190	forward		CD630_RS07735
gene	PUC_256_core_0290_length_35105	32784	34712	1929	forward		CD630_RS07740
gene	PUC_256_core_0290_length_35105	34699	35046	348	forward		CD630_RS07745
gene	PUC_256_core_0291_length_16190	182	2101	1920	reverse		CD630_RS07750
gene	PUC_256_core_0291_length_16190	2127	2909	783	reverse		CD630_RS07755
ddlR gene	PUC_256_core_0291_length_16190	2992	4440	1449	reverse	ddlR	CD630_RS07760
gene	PUC_256_core_0291_length_16190	4464	5363	900	reverse		CD630_RS07765
gene	PUC_256_core_0291_length_16190	5621	6877	1257	forward		CD630_RS07770
gene	PUC_256_core_0291_length_16190	6935	7714	780	forward		CD630_RS07775
gene	PUC_256_core_0291_length_16190	7818	8402	585	reverse		CD630_RS07780
gene	PUC_256_core_0291_length_16190	8602	10032	1431	reverse		CD630_RS07785
gene	PUC_256_core_0291_length_16190	10350	11294	945	forward		CD630_RS07790
gene	PUC_256_core_0291_length_16190	11565	12500	936	reverse		CD630_RS07795
gene	PUC_256_core_0291_length_16190	12619	13167	549	reverse		CD630_RS07800
gene	PUC_256_core_0291_length_16190	13319	13747	429	forward		CD630_RS07805
gene	PUC_256_core_0291_length_16190	13832	14482	651	forward		CD630_RS07810
gene	PUC_256_core_0291_length_16190	14600	15955	1356	reverse		CD630_RS07815
gene	PUC_256_core_0293_length_5722	354	2087	1734	reverse		CD630_RS07820
dccA gene	PUC_256_core_0293_length_5722	2327	3160	834	reverse	dccA	CD630_RS07825
gene	PUC_256_core_0293_length_5722	3191	5425	2235	reverse		CD630_RS07830
gene	PUC_256_core_0294_length_990	115	924	810	forward		CD630_RS07835
gene	PUC_256_core_0296_length_961	88	762	675	reverse		CD630_RS07845
gene	PUC_256_core_0297_length_34804	415	1200	786	forward		CD630_RS07860
pdaA gene	PUC_256_core_0297_length_34804	1297	2121	825	reverse	pdaA	CD630_RS07865
gene	PUC_256_core_0297_length_34804	2342	5461	3120	forward		CD630_RS07870
gene	PUC_256_core_0297_length_34804	5479	6078	600	forward		CD630_RS07875
gene	PUC_256_core_0297_length_34804	6335	8464	2130	reverse		CD630_RS07880
gene	PUC_256_core_0297_length_34804	8697	8978	282	forward		CD630_RS07885
gene	PUC_256_core_0297_length_34804	9144	10535	1392	forward		CD630_RS07890
gene	PUC_256_core_0297_length_34804	10650	12119	1470	forward		CD630_RS07895
gene	PUC_256_core_0297_length_34804	12184	12777	594	forward		CD630_RS07900
gene	PUC_256_core_0297_length_34804	12914	14305	1392	forward		CD630_RS07905
gene	PUC_256_core_0297_length_34804	14487	14858	372	forward		CD630_RS07910
gene	PUC_256_core_0297_length_34804	14851	15540	690	forward		CD630_RS07915
gene	PUC_256_core_0297_length_34804	16060	16926	867	forward		CD630_RS07920
gene	PUC_256_core_0297_length_34804	17168	17977	810	forward		CD630_RS07925
gene	PUC_256_core_0297_length_34804	18121	19185	1065	forward		CD630_RS07930
gene	PUC_256_core_0297_length_34804	19213	19932	720	forward		CD630_RS07935
gene	PUC_256_core_0297_length_34804	19956	20540	585	forward		CD630_RS07940
pabB gene	PUC_256_core_0297_length_34804	20542	21891	1350	forward	pabB	CD630_RS07945
gene	PUC_256_core_0297_length_34804	21881	22624	744	forward		CD630_RS07950
gene	PUC_256_core_0297_length_34804	22658	23359	702	forward		CD630_RS07955
folE gene	PUC_256_core_0297_length_34804	23385	23957	573	forward	folE	CD630_RS07960
folP gene	PUC_256_core_0297_length_34804	24021	24812	792	forward	folP	CD630_RS07965
folB gene	PUC_256_core_0297_length_34804	24793	25188	396	forward	folB	CD630_RS07970
folK gene	PUC_256_core_0297_length_34804	25181	25687	507	forward	folK	CD630_RS07975
aroF gene	PUC_256_core_0297_length_34804	25668	26453	786	forward	aroF	CD630_RS07980
dnaG gene	PUC_256_core_0297_length_34804	26708	28498	1791	forward	dnaG	CD630_RS07985
rpoD gene	PUC_256_core_0297_length_34804	28516	29682	1167	forward	rpoD	CD630_RS07990
gene	PUC_256_core_0297_length_34804	29847	30536	690	forward		CD630_RS07995
gene	PUC_256_core_0297_length_34804	30550	31647	1098	forward		CD630_RS08000
gene	PUC_256_core_0297_length_34804	31710	32282	573	forward		CD630_RS08005
gene	PUC_256_core_0297_length_34804	32342	32809	468	reverse		CD630_RS08010
gene	PUC_256_core_0297_length_34804	33195	33671	477	reverse		CD630_RS08015
gene	PUC_256_core_0297_length_34804	33791	>34804	>1014	reverse		CD630_RS08020
gene	PUC_256_core_0298_length_11980	87	476	390	reverse		CD630_RS08025
gene	PUC_256_core_0298_length_11980	668	1114	447	forward		CD630_RS08030
gene	PUC_256_core_0298_length_11980	1399	2103	705	forward		CD630_RS08035
gene	PUC_256_core_0298_length_11980	2090	3334	1245	forward		CD630_RS08040
gene	PUC_256_core_0298_length_11980	3414	4091	678	forward		CD630_RS08045
gene	PUC_256_core_0298_length_11980	4092	6653	2562	forward		CD630_RS08050
gene	PUC_256_core_0298_length_11980	6874	8148	1275	forward		CD630_RS08055
gene	PUC_256_core_0298_length_11980	8327	11350	3024	reverse		CD630_RS08060
gene	PUC_256_core_0298_length_11980	11557	11856	300	forward		CD630_RS08065
gene	PUC_256_core_0299_length_6932	61	2280	2220	reverse		CD630_RS08070
gene	PUC_256_core_0299_length_6932	2582	4357	1776	forward		CD630_RS08075
gene	PUC_256_core_0299_length_6932	4370	6193	1824	forward		CD630_RS08080
gene	PUC_256_core_0299_length_6932	6311	6856	546	forward		CD630_RS08085
gene	PUC_256_core_0300_length_7313	89	694	606	forward		CD630_RS08090
gene	PUC_256_core_0300_length_7313	1021	3918	2898	forward		CD630_RS08095
gene	PUC_256_core_0300_length_7313	4239	4451	213	forward		CD630_RS08100
gene	PUC_256_core_0300_length_7313	4464	4685	222	forward		CD630_RS08105
feoB gene	PUC_256_core_0300_length_7313	4785	6941	2157	forward	feoB	CD630_RS08110
gene	PUC_256_core_0300_length_7313	6967	7119	153	forward		CD630_RS08115
gene	PUC_256_core_0301_length_4029	<1	693	>693	forward		CD630_RS08120
gene	PUC_256_core_0301_length_4029	778	1548	771	forward		CD630_RS08125
gene	PUC_256_core_0301_length_4029	1541	2272	732	forward		CD630_RS08130
gene	PUC_256_core_0301_length_4029	2273	3265	993	forward		CD630_RS08135
gene	PUC_256_core_0301_length_4029	3363	3959	597	reverse		CD630_RS08140
gene	PUC_256_core_0302_length_1255	29	628	600	forward		CD630_RS08145
gene	PUC_256_core_0302_length_1255	798	>1255	>458	reverse		CD630_RS08150
gene	PUC_256_core_0304_length_6524	388	1353	966	forward		CD630_RS08160
gene	PUC_256_core_0304_length_6524	1346	2002	657	forward		CD630_RS08165
gene	PUC_256_core_0304_length_6524	2038	2829	792	forward		CD630_RS08170
gene	PUC_256_core_0304_length_6524	2977	5715	2739	forward		CD630_RS08175
gene	PUC_256_core_0304_length_6524	5824	6432	609	forward		CD630_RS08180
gene	PUC_256_core_0305_length_5201	580	1164	585	forward		CD630_RS08185
proC gene	PUC_256_core_0305_length_5201	1204	2007	804	forward	proC	CD630_RS08190
gene	PUC_256_core_0305_length_5201	2088	3263	1176	reverse		CD630_RS08195
gene	PUC_256_core_0305_length_5201	3529	4005	477	forward		CD630_RS08200
gene	PUC_256_core_0305_length_5201	4296	5180	885	forward		CD630_RS08205
gene	PUC_256_core_0306_length_2307	15	422	408	forward		CD630_RS08210
tnpB gene	PUC_256_core_0091_length_2748	1522	2631	1110	forward	tnpB	CD630_RS08215
gene	PUC_256_core_0307_length_8385	97	465	369	forward		CD630_RS08230
gene	PUC_256_core_0307_length_8385	469	1344	876	forward		CD630_RS08235
gene	PUC_256_core_0307_length_8385	1345	2139	795	forward		CD630_RS08240
cdeA gene	PUC_256_core_0307_length_8385	2234	3559	1326	reverse	cdeA	CD630_RS08245
gene	PUC_256_core_0307_length_8385	3948	4532	585	forward		CD630_RS08250
gene	PUC_256_core_0307_length_8385	4685	5584	900	forward		CD630_RS08255
gene	PUC_256_core_0307_length_8385	5589	6158	570	forward		CD630_RS08260
gene	PUC_256_core_0307_length_8385	6325	6972	648	reverse		CD630_RS08265
gene	PUC_256_core_0307_length_8385	7362	8276	915	reverse		CD630_RS08270
gene	PUC_256_core_0308_length_502	65	247	183	reverse		CD630_RS08275
panC gene	PUC_256_core_0309_length_2841	42	890	849	reverse	panC	CD630_RS08280
panB gene	PUC_256_core_0309_length_2841	909	1736	828	reverse	panB	CD630_RS08285
gene	PUC_256_core_0309_length_2841	1711	2649	939	reverse		CD630_RS08290
pdcA gene	PUC_256_core_0310_length_2410	106	2199	2094	forward	pdcA	CD630_RS08295
gene	PUC_256_core_0311_length_23846	220	1038	819	forward		CD630_RS08305
feoB gene	PUC_256_core_0311_length_23846	1171	3291	2121	reverse	feoB	CD630_RS08310
gene	PUC_256_core_0311_length_23846	3317	3544	228	reverse		CD630_RS08315
gene	PUC_256_core_0311_length_23846	3871	4311	441	reverse		CD630_RS08320
gene	PUC_256_core_0311_length_23846	4484	5452	969	forward		CD630_RS08325
tyrS gene	PUC_256_core_0311_length_23846	5929	7137	1209	forward	tyrS	CD630_RS08330
gene	PUC_256_core_0311_length_23846	7198	8079	882	reverse		CD630_RS08335
gene	PUC_256_core_0311_length_23846	8465	9409	945	forward		CD630_RS08340
gene	PUC_256_core_0311_length_23846	9632	10177	546	forward		CD630_RS08345
gene	PUC_256_core_0311_length_23846	10277	11425	1149	forward		CD630_RS08350
gene	PUC_256_core_0311_length_23846	11478	12743	1266	forward		CD630_RS08355
gene	PUC_256_core_0311_length_23846	13029	14261	1233	reverse		CD630_RS08360
gene	PUC_256_core_0311_length_23846	14264	14938	675	reverse		CD630_RS08365
gene	PUC_256_core_0311_length_23846	14946	16175	1230	reverse		CD630_RS08370
gene	PUC_256_core_0311_length_23846	16287	17291	1005	reverse		CD630_RS08375
gene	PUC_256_core_0311_length_23846	17315	17989	675	reverse		CD630_RS08380
gene	PUC_256_core_0311_length_23846	18277	19044	768	forward		CD630_RS08385
gene	PUC_256_core_0311_length_23846	19031	20968	1938	forward		CD630_RS08390
ggt gene	PUC_256_core_0311_length_23846	21193	22806	1614	forward	ggt	CD630_RS08395
gene	PUC_256_core_0311_length_23846	22939	23790	852	reverse		CD630_RS08400
gene	PUC_256_core_0312_length_10892	444	1337	894	forward		CD630_RS08405
gltA gene	PUC_256_core_0312_length_10892	1337	2731	1395	forward	gltA	CD630_RS08410
gene	PUC_256_core_0312_length_10892	3097	5316	2220	forward		CD630_RS08415
gene	PUC_256_core_0312_length_10892	5394	6209	816	forward		CD630_RS08420
gene	PUC_256_core_0312_length_10892	6209	8089	1881	forward		CD630_RS08425
gene	PUC_256_core_0312_length_10892	8208	9599	1392	forward		CD630_RS08430
gene	PUC_256_core_0312_length_10892	9706	10746	1041	forward		CD630_RS08435
gene	PUC_256_core_0313_length_3111	275	928	654	forward		CD630_RS08440
gene	PUC_256_core_0313_length_3111	1004	1213	210	forward		CD630_RS08445
gene	PUC_256_core_0313_length_3111	1353	1916	564	reverse		CD630_RS08450
gene	PUC_256_core_0313_length_3111	2080	2733	654	forward		CD630_RS08455
gene	PUC_256_core_0314_length_6430	319	1263	945	forward		CD630_RS08460
hisG gene	PUC_256_core_0314_length_6430	1285	1911	627	forward	hisG	CD630_RS08465
hisC gene	PUC_256_core_0314_length_6430	1945	2994	1050	forward	hisC	CD630_RS08470
hisB gene	PUC_256_core_0314_length_6430	2997	3575	579	forward	hisB	CD630_RS08475
hisH gene	PUC_256_core_0314_length_6430	3577	4182	606	forward	hisH	CD630_RS08480
hisA gene	PUC_256_core_0314_length_6430	4179	4901	723	forward	hisA	CD630_RS08485
hisF gene	PUC_256_core_0314_length_6430	4883	5641	759	forward	hisF	CD630_RS08490
hisIE gene	PUC_256_core_0314_length_6430	5669	6337	669	forward	hisIE	CD630_RS08495
gene	PUC_256_core_0315_length_12276	500	1828	1329	forward		CD630_RS08500
gene	PUC_256_core_0315_length_12276	2581	3414	834	forward		CD630_RS08505
gene	PUC_256_core_0315_length_12276	3483	4439	957	forward		CD630_RS08510
gene	PUC_256_core_0315_length_12276	4491	4973	483	forward		CD630_RS08515
gene	PUC_256_core_0315_length_12276	4985	5854	870	forward		CD630_RS08520
gene	PUC_256_core_0315_length_12276	5897	6652	756	forward		CD630_RS08525
gene	PUC_256_core_0315_length_12276	6694	7515	822	forward		CD630_RS08530
gene	PUC_256_core_0315_length_12276	7520	8281	762	forward		CD630_RS08535
gene	PUC_256_core_0315_length_12276	8812	9051	240	forward		CD630_RS08540
ilvC gene	PUC_256_core_0315_length_12276	9304	10350	1047	forward	ilvC	CD630_RS08545
ilvB gene	PUC_256_core_0315_length_12276	10403	12091	1689	forward	ilvB	CD630_RS08550
gene	PUC_256_core_0316_length_4952	63	740	678	forward		CD630_RS08555
gene	PUC_256_core_0316_length_4952	914	2950	2037	forward		CD630_RS08560
gene	PUC_256_core_0316_length_4952	3141	3707	567	reverse		CD630_RS08565
gene	PUC_256_core_0316_length_4952	3995	4538	544	forward		CD630_RS08570
gene	PUC_256_core_0316_length_4952	4481	4930	450	forward		CD630_RS08585
gene	PUC_256_core_0317_length_1415	186	1400	1215	forward		CD630_RS08590
gene	PUC_256_core_0318_length_704	96	617	522	reverse		CD630_RS08595
gene	PUC_256_core_0319_length_10933	171	968	798	forward		CD630_RS08600
gene	PUC_256_core_0319_length_10933	1078	1668	591	forward		CD630_RS08605
gene	PUC_256_core_0319_length_10933	1734	3431	1698	forward		CD630_RS08610
gene	PUC_256_core_0319_length_10933	3645	4484	840	forward		CD630_RS08615
gene	PUC_256_core_0319_length_10933	5001	6857	1857	forward		CD630_RS08620
gene	PUC_256_core_0319_length_10933	7566	8783	1218	forward		CD630_RS08625
cdeM gene	PUC_256_core_0319_length_10933	8900	9394	495	forward	cdeM	CD630_RS08630
hisD gene	PUC_256_core_0319_length_10933	9659	10924	1266	forward	hisD	CD630_RS08635
gene	PUC_256_core_0322_length_6036	385	1017	633	forward		CD630_RS08680
kdpA gene	PUC_256_core_0322_length_6036	1567	3243	1677	forward	kdpA	CD630_RS08690
kdpB gene	PUC_256_core_0322_length_6036	3268	5325	2058	forward	kdpB	CD630_RS08695
gene	PUC_256_core_0322_length_6036	5344	5970	627	forward		CD630_RS08700
cysK gene	PUC_256_core_0323_length_17080	149	1057	909	forward	cysK	CD630_RS08705
epsC gene	PUC_256_core_0323_length_17080	1084	1674	591	forward	epsC	CD630_RS08710
gene	PUC_256_core_0323_length_17080	1834	2022	189	forward		CD630_RS08715
gene	PUC_256_core_0323_length_17080	2076	2945	870	reverse		CD630_RS08720
gene	PUC_256_core_0323_length_17080	3142	4386	1245	reverse		CD630_RS08725
gene	PUC_256_core_0323_length_17080	4677	4988	312	forward		CD630_RS08730
thiD gene	PUC_256_core_0323_length_17080	5273	6067	795	forward	thiD	CD630_RS08735
thiM gene	PUC_256_core_0323_length_17080	6091	6879	789	forward	thiM	CD630_RS08740
thiE gene	PUC_256_core_0323_length_17080	6902	7534	633	forward	thiE	CD630_RS08745
gene	PUC_256_core_0323_length_17080	7673	7975	303	forward		CD630_RS08750
gene	PUC_256_core_0323_length_17080	8041	8790	750	reverse		CD630_RS08755
gene	PUC_256_core_0323_length_17080	8784	9746	963	reverse		CD630_RS08760
gene	PUC_256_core_0323_length_17080	9750	10208	459	reverse		CD630_RS08765
gene	PUC_256_core_0323_length_17080	10564	10920	357	forward		CD630_RS08770
gene	PUC_256_core_0323_length_17080	10992	11708	717	forward		CD630_RS08775
gene	PUC_256_core_0323_length_17080	11701	12525	825	forward		CD630_RS08780
gene	PUC_256_core_0323_length_17080	12537	13736	1200	forward		CD630_RS08785
gene	PUC_256_core_0323_length_17080	13745	14557	813	forward		CD630_RS08790
gene	PUC_256_core_0323_length_17080	14568	15836	1269	forward		CD630_RS08795
gene	PUC_256_core_0325_length_3482	537	1331	795	forward		CD630_RS08810
gene	PUC_256_core_0325_length_3482	1332	3392	2061	forward		CD630_RS08815
gene	PUC_256_core_0326_length_9848	88	1632	1545	forward		CD630_RS08820
gene	PUC_256_core_0326_length_9848	1808	2176	369	forward		CD630_RS08825
gene	PUC_256_core_0326_length_9848	2178	2903	726	forward		CD630_RS08830
gene	PUC_256_core_0326_length_9848	2897	3661	765	forward		CD630_RS08835
gene	PUC_256_core_0326_length_9848	3883	5133	1251	forward		CD630_RS08840
gene	PUC_256_core_0326_length_9848	5326	6210	885	forward		CD630_RS08845
gene	PUC_256_core_0326_length_9848	6569	7186	618	forward		CD630_RS08850
gene	PUC_256_core_0326_length_9848	7294	9825	2532	forward		CD630_RS08855
gene	PUC_256_core_0327_length_21098	134	754	621	forward		CD630_RS08885
gene	PUC_256_core_0327_length_21098	920	1456	537	reverse		CD630_RS08890
gene	PUC_256_core_0327_length_21098	1569	2273	705	reverse		CD630_RS08895
asnB gene	PUC_256_core_0327_length_21098	2446	4320	1875	forward	asnB	CD630_RS08900
gene	PUC_256_core_0327_length_21098	4412	5848	1437	reverse		CD630_RS08905
gene	PUC_256_core_0327_length_21098	6177	6755	579	forward		CD630_RS08910
gene	PUC_256_core_0327_length_21098	6794	7372	579	forward		CD630_RS08915
gene	PUC_256_core_0327_length_21098	7458	8087	630	forward		CD630_RS08920
gene	PUC_256_core_0327_length_21098	8077	10836	2760	forward		CD630_RS08925
gene	PUC_256_core_0327_length_21098	10923	12485	1563	forward		CD630_RS08930
gene	PUC_256_core_0327_length_21098	12486	13622	1137	forward		CD630_RS08935
gene	PUC_256_core_0327_length_21098	13686	14762	1077	forward		CD630_RS08940
gene	PUC_256_core_0327_length_21098	14740	15978	1239	forward		CD630_RS08945
gene	PUC_256_core_0327_length_21098	16032	17120	1089	forward		CD630_RS08950
gene	PUC_256_core_0327_length_21098	17148	17939	792	forward		CD630_RS08955
gene	PUC_256_core_0327_length_21098	18054	18608	555	reverse		CD630_RS08960
gene	PUC_256_core_0327_length_21098	18804	20006	1203	forward		CD630_RS08965
gene	PUC_256_core_0327_length_21098	20063	21043	981	forward		CD630_RS08970
gene	PUC_256_core_0328_length_6220	104	1057	954	forward		CD630_RS08975
gene	PUC_256_core_0328_length_6220	1047	2003	957	forward		CD630_RS08980
gene	PUC_256_core_0328_length_6220	2000	2755	756	forward		CD630_RS08985
gene	PUC_256_core_0328_length_6220	2847	3812	966	forward		CD630_RS08990
gene	PUC_256_core_0328_length_6220	4290	6149	1860	forward		CD630_RS08995
gene	PUC_256_core_0329_length_5637	133	732	600	reverse		CD630_RS09000
gene	PUC_256_core_0329_length_5637	835	1632	798	reverse		CD630_RS09005
gene	PUC_256_core_0329_length_5637	1942	2928	987	reverse		CD630_RS09010
gene	PUC_256_core_0329_length_5637	3412	5142	1731	forward		CD630_RS09015
gene	PUC_256_core_0329_length_5637	5252	5332	81	forward		CD630_RS09020
gcvPB gene	PUC_256_core_0330_length_8022	3224	4681	1458	forward	gcvPB	CD630_RS09035
gene	PUC_256_core_0330_length_8022	5104	7461	2358	forward		CD630_RS09040
gene	PUC_256_core_0330_length_8022	7547	7864	318	reverse		CD630_RS09045
gene	PUC_256_core_0028_length_1352	1242	>1340	>99	reverse		CD630_RS09050
gene	PUC_256_core_0332_length_1350	<13	111	>99	forward		CD630_RS09050
tnpB gene	PUC_256_core_0306_length_2307	1079	2188	1110	forward	tnpB	CD630_RS09055
tnpB gene	PUC_256_core_0332_length_1350	122	1231	1110	forward	tnpB	CD630_RS09055
tnpB gene	PUC_256_core_0339_length_5184	3957	5066	1110	forward	tnpB	CD630_RS09055
gene	PUC_256_core_0334_length_4797	124	411	288	forward		CD630_RS09070
gene	PUC_256_core_0334_length_4797	950	1501	552	reverse		CD630_RS09075
gene	PUC_256_core_0334_length_4797	1692	2654	963	forward		CD630_RS09080
gene	PUC_256_core_0334_length_4797	2949	4793	1845	forward		CD630_RS09085
gene	PUC_256_core_0336_length_4328	99	1121	1023	forward		CD630_RS09095
gene	PUC_256_core_0336_length_4328	1135	2022	888	forward		CD630_RS09100
gene	PUC_256_core_0336_length_4328	2028	2801	774	forward		CD630_RS09105
gene	PUC_256_core_0336_length_4328	2913	3638	726	forward		CD630_RS09110
gene	PUC_256_core_0337_length_19205	166	786	621	reverse		CD630_RS09125
gene	PUC_256_core_0337_length_19205	1052	1384	333	forward		CD630_RS09130
pcp gene	PUC_256_core_0337_length_19205	1504	2145	642	reverse	pcp	CD630_RS09135
gene	PUC_256_core_0337_length_19205	2166	3098	933	reverse		CD630_RS09140
gene	PUC_256_core_0337_length_19205	3120	3785	666	reverse		CD630_RS09145
gene	PUC_256_core_0337_length_19205	4355	4828	474	reverse		CD630_RS09150
gene	PUC_256_core_0337_length_19205	4831	5235	405	reverse		CD630_RS09155
gene	PUC_256_core_0337_length_19205	5210	5839	630	reverse		CD630_RS09160
gene	PUC_256_core_0337_length_19205	6348	7316	969	forward		CD630_RS09165
gene	PUC_256_core_0337_length_19205	7318	7881	564	forward		CD630_RS09170
gene	PUC_256_core_0337_length_19205	7889	8578	690	forward		CD630_RS09175
gene	PUC_256_core_0337_length_19205	8705	9433	729	forward		CD630_RS09180
gene	PUC_256_core_0337_length_19205	9447	10121	675	forward		CD630_RS09185
gene	PUC_256_core_0337_length_19205	10147	10983	837	forward		CD630_RS09190
gene	PUC_256_core_0337_length_19205	10999	11670	672	forward		CD630_RS09195
gene	PUC_256_core_0337_length_19205	11660	12892	1233	forward		CD630_RS09200
trxA gene	PUC_256_core_0337_length_19205	13042	13359	318	forward	trxA	CD630_RS09205
gene	PUC_256_core_0337_length_19205	13376	14254	879	forward		CD630_RS09210
gene	PUC_256_core_0337_length_19205	14524	14892	369	forward		CD630_RS09215
gene	PUC_256_core_0337_length_19205	14895	15266	372	forward		CD630_RS09220
gene	PUC_256_core_0337_length_19205	15411	15866	456	reverse		CD630_RS09225
gene	PUC_256_core_0337_length_19205	15905	17170	1266	reverse		CD630_RS09230
gene	PUC_256_core_0337_length_19205	17640	19091	1452	forward		CD630_RS09235
ribE gene	PUC_256_core_0338_length_19866	24	485	462	reverse	ribE	CD630_RS09240
gene	PUC_256_core_0338_length_19866	590	1783	1194	reverse		CD630_RS09245
gene	PUC_256_core_0338_length_19866	1806	2471	666	reverse		CD630_RS09250
ribD gene	PUC_256_core_0338_length_19866	2505	3617	1113	reverse	ribD	CD630_RS09255
recQ gene	PUC_256_core_0338_length_19866	4059	6541	2483	forward	recQ	CD630_RS09260
thiC gene	PUC_256_core_0338_length_19866	6883	8184	1302	forward	thiC	CD630_RS09265
thiS gene	PUC_256_core_0338_length_19866	8238	8432	195	forward	thiS	CD630_RS09270
thiF gene	PUC_256_core_0338_length_19866	8425	9228	804	forward	thiF	CD630_RS09275
gene	PUC_256_core_0338_length_19866	9291	10061	771	forward		CD630_RS09280
thiH gene	PUC_256_core_0338_length_19866	10078	11181	1104	forward	thiH	CD630_RS09285
gene	PUC_256_core_0338_length_19866	11182	11871	690	forward		CD630_RS09290
gene	PUC_256_core_0338_length_19866	12059	13453	1395	forward		CD630_RS09295
gene	PUC_256_core_0338_length_19866	13970	15337	1368	forward		CD630_RS09300
gene	PUC_256_core_0338_length_19866	15362	15970	609	forward		CD630_RS09305
gene	PUC_256_core_0338_length_19866	16018	16389	372	forward		CD630_RS09310
gene	PUC_256_core_0338_length_19866	16568	16906	339	forward		CD630_RS09315
gene	PUC_256_core_0338_length_19866	17372	17875	504	forward		CD630_RS09320
moaA gene	PUC_256_core_0338_length_19866	17922	18881	960	forward	moaA	CD630_RS09325
moaC gene	PUC_256_core_0338_length_19866	18885	19355	471	forward	moaC	CD630_RS09330
gene	PUC_256_core_0338_length_19866	19391	19822	432	forward		CD630_RS09335
gene	PUC_256_core_0339_length_5184	500	1789	1290	forward		CD630_RS09340
gene	PUC_256_core_0339_length_5184	1843	2922	1080	forward		CD630_RS09345
gene	PUC_256_core_0339_length_5184	2943	3311	369	forward		CD630_RS09350
tnpB gene	PUC_256_core_0028_length_1352	122	1231	1110	reverse	tnpB	CD630_RS09355
tnpB gene	PUC_256_core_0353_length_10629	7882	8991	1110	forward	tnpB	CD630_RS09355
gene	PUC_256_core_0340_length_1196	196	1176	981	forward		CD630_RS09360
gene	PUC_256_core_0341_length_4703	5	547	543	reverse		CD630_RS09365
gene	PUC_256_core_0341_length_4703	695	979	285	reverse		CD630_RS09370
gene	PUC_256_core_0341_length_4703	1042	1806	765	reverse		CD630_RS09375
gene	PUC_256_core_0341_length_4703	2088	2354	267	reverse		CD630_RS09380
gene	PUC_256_core_0341_length_4703	2396	3205	810	reverse		CD630_RS09385
gene	PUC_256_core_0341_length_4703	3518	3799	282	forward		CD630_RS09390
gene	PUC_256_core_0341_length_4703	4063	4317	255	forward		CD630_RS09395
gene	PUC_256_core_0341_length_4703	4362	4685	324	forward		CD630_RS09400
gene	PUC_256_core_0342_length_17344	2	196	195	reverse		CD630_RS09405
gene	PUC_256_core_0342_length_17344	570	2189	1620	reverse		CD630_RS09410
gene	PUC_256_core_0342_length_17344	3008	3199	192	forward		CD630_RS09420
gene	PUC_256_core_0342_length_17344	3288	4100	813	reverse		CD630_RS09425
gene	PUC_256_core_0342_length_17344	4522	5673	1152	forward		CD630_RS09430
gene	PUC_256_core_0342_length_17344	5791	6429	639	forward		CD630_RS09435
gene	PUC_256_core_0342_length_17344	6430	7452	1023	forward		CD630_RS09440
gene	PUC_256_core_0342_length_17344	7442	8062	621	forward		CD630_RS09445
gene	PUC_256_core_0342_length_17344	8186	8872	687	reverse		CD630_RS09450
gene	PUC_256_core_0342_length_17344	8886	9431	546	reverse		CD630_RS09455
gene	PUC_256_core_0342_length_17344	9659	10906	1248	forward		CD630_RS09460
gene	PUC_256_core_0342_length_17344	10993	12987	1995	forward		CD630_RS09465
gene	PUC_256_core_0342_length_17344	12987	14309	1323	forward		CD630_RS09470
grdG gene	PUC_256_core_0342_length_17344	14588	15874	1287	forward	grdG	CD630_RS09475
grdF gene	PUC_256_core_0342_length_17344	15960	17267	1308	forward	grdF	CD630_RS09480
gene	PUC_256_core_0343_length_12707	34	258	225	reverse		CD630_RS09505
gene	PUC_256_core_0343_length_12707	355	1608	1254	reverse		CD630_RS09510
add gene	PUC_256_core_0343_length_12707	1868	2857	990	forward	add	CD630_RS09515
gene	PUC_256_core_0343_length_12707	2929	3669	741	forward		CD630_RS09520
gene	PUC_256_core_0343_length_12707	3885	5036	1152	forward		CD630_RS09525
gene	PUC_256_core_0343_length_12707	5061	5816	756	forward		CD630_RS09530
gene	PUC_256_core_0343_length_12707	6008	8395	2388	forward		CD630_RS09535
gene	PUC_256_core_0343_length_12707	8626	8859	234	reverse		CD630_RS09540
gene	PUC_256_core_0343_length_12707	9148	9738	591	forward		CD630_RS09545
gene	PUC_256_core_0343_length_12707	9852	10697	846	forward		CD630_RS09550
gene	PUC_256_core_0343_length_12707	10694	11377	684	forward		CD630_RS09555
gene	PUC_256_core_0343_length_12707	11374	12090	717	forward		CD630_RS09560
gene	PUC_256_core_0343_length_12707	12187	12450	264	forward		CD630_RS09565
gene	PUC_256_core_0344_length_1645	540	1370	831	forward		CD630_RS09585
gene	PUC_256_core_0345_length_254	1	135	135	forward		CD630_RS09590
gene	PUC_256_core_0346_length_4793	118	879	762	forward		CD630_RS09595
gene	PUC_256_core_0346_length_4793	944	1726	783	forward		CD630_RS09600
gene	PUC_256_core_0346_length_4793	1993	2412	420	forward		CD630_RS09605
gene	PUC_256_core_0346_length_4793	2515	2781	267	reverse		CD630_RS09610
gene	PUC_256_core_0346_length_4793	3008	3709	702	forward		CD630_RS09615
gene	PUC_256_core_0346_length_4793	3791	4399	609	forward		CD630_RS09620
gap gene	PUC_256_core_0348_length_15619	229	1245	1017	forward	gap	CD630_RS09630
gene	PUC_256_core_0348_length_15619	1640	2809	1170	forward		CD630_RS09635
gene	PUC_256_core_0348_length_15619	3189	7442	4254	forward		CD630_RS09640
gene	PUC_256_core_0348_length_15619	7591	8085	495	forward		CD630_RS09645
gene	PUC_256_core_0348_length_15619	8201	8578	378	forward		CD630_RS09650
gene	PUC_256_core_0348_length_15619	8784	9224	441	forward		CD630_RS09655
gene	PUC_256_core_0348_length_15619	9883	11190	1308	forward		CD630_RS09660
gene	PUC_256_core_0348_length_15619	11664	12467	804	forward		CD630_RS09665
gene	PUC_256_core_0348_length_15619	12505	13116	612	forward		CD630_RS09670
gene	PUC_256_core_0348_length_15619	13148	13819	672	forward		CD630_RS09675
gene	PUC_256_core_0348_length_15619	14117	14479	363	forward		CD630_RS09680
gene	PUC_256_core_0348_length_15619	14915	15616	702	forward		CD630_RS09685
larE gene	PUC_256_core_0349_length_21864	108	911	804	forward	larE	CD630_RS09690
gene	PUC_256_core_0349_length_21864	966	2114	1149	forward		CD630_RS09695
gene	PUC_256_core_0349_length_21864	2250	3638	1389	forward		CD630_RS09700
walR gene	PUC_256_core_0349_length_21864	3667	4365	699	forward	walR	CD630_RS09705
walK gene	PUC_256_core_0349_length_21864	4368	5801	1434	forward	walK	CD630_RS09710
truA gene	PUC_256_core_0349_length_21864	5823	6560	738	forward	truA	CD630_RS09715
gene	PUC_256_core_0349_length_21864	7131	8330	1200	forward		CD630_RS09720
gene	PUC_256_core_0349_length_21864	8577	9623	1047	forward		CD630_RS09725
gene	PUC_256_core_0349_length_21864	9731	10894	1164	forward		CD630_RS09730
gene	PUC_256_core_0349_length_21864	10983	11363	381	reverse		CD630_RS09735
gene	PUC_256_core_0349_length_21864	11366	12025	660	reverse		CD630_RS09740
gene	PUC_256_core_0349_length_21864	12131	13104	974	reverse		CD630_RS09745
gene	PUC_256_core_0349_length_21864	13144	13491	348	reverse		CD630_RS09750
gene	PUC_256_core_0349_length_21864	13709	14665	957	reverse		CD630_RS09755
gene	PUC_256_core_0349_length_21864	15108	15476	369	forward		CD630_RS09760
gene	PUC_256_core_0349_length_21864	15901	16146	246	forward		CD630_RS09765
gene	PUC_256_core_0349_length_21864	16245	16508	264	forward		CD630_RS09770
gene	PUC_256_core_0349_length_21864	16793	17740	948	reverse		CD630_RS09775
gene	PUC_256_core_0349_length_21864	17743	19374	1632	reverse		CD630_RS09780
gene	PUC_256_core_0349_length_21864	19504	20421	918	forward		CD630_RS09785
gene	PUC_256_core_0349_length_21864	20478	21059	582	reverse		CD630_RS09790
gene	PUC_256_core_0349_length_21864	21099	21665	567	reverse		CD630_RS09795
gene	PUC_256_core_0350_length_2103	85	939	855	reverse		CD630_RS09800
gene	PUC_256_core_0350_length_2103	1094	1984	891	forward		CD630_RS09805
gene	PUC_256_core_0351_length_5103	116	1102	987	forward		CD630_RS09815
gene	PUC_256_core_0351_length_5103	1438	2919	1482	forward		CD630_RS09825
gene	PUC_256_core_0351_length_5103	2945	3916	972	forward		CD630_RS09830
gene	PUC_256_core_0351_length_5103	4172	4774	603	reverse		CD630_RS09835
gene	PUC_256_core_0352_length_3167	<364	1356	>993	forward		CD630_RS09850
gene	PUC_256_core_0352_length_3167	1543	1920	378	forward		CD630_RS09855
gene	PUC_256_core_0352_length_3167	2451	3110	660	forward		CD630_RS09860
gene	PUC_256_core_0353_length_10629	123	464	342	forward		CD630_RS09865
gene	PUC_256_core_0353_length_10629	615	1028	414	forward		CD630_RS09870
gene	PUC_256_core_0353_length_10629	1230	1871	642	forward		CD630_RS09875
gene	PUC_256_core_0353_length_10629	1895	3148	1254	forward		CD630_RS09880
cmk gene	PUC_256_core_0353_length_10629	3194	3844	651	forward	cmk	CD630_RS09885
gene	PUC_256_core_0353_length_10629	3895	4491	597	forward		CD630_RS09890
gene	PUC_256_core_0353_length_10629	4504	5343	840	forward		CD630_RS09895
gene	PUC_256_core_0353_length_10629	5588	6742	1155	forward		CD630_RS09900
gene	PUC_256_core_0353_length_10629	7048	7227	180	forward		CD630_RS09905
ade gene	PUC_256_core_0353_length_10629	<9115	10629	>1515	forward	ade	CD630_RS09915
bcp gene	PUC_256_core_0354_length_6702	138	602	465	forward	bcp	CD630_RS09920
yaaA gene	PUC_256_core_0354_length_6702	612	1355	744	forward	yaaA	CD630_RS09925
gene	PUC_256_core_0354_length_6702	1453	4140	2688	forward		CD630_RS09930
gene	PUC_256_core_0354_length_6702	4406	5671	1266	forward		CD630_RS09935
gene	PUC_256_core_0354_length_6702	5701	6591	891	forward		CD630_RS09940
gene	PUC_256_core_0355_length_20920	150	593	444	forward		CD630_RS09945
ftsH gene	PUC_256_core_0355_length_20920	624	2441	1818	forward	ftsH	CD630_RS09950
gene	PUC_256_core_0355_length_20920	2619	5321	2703	forward		CD630_RS09955
gene	PUC_256_core_0355_length_20920	5355	6053	699	forward		CD630_RS09960
gene	PUC_256_core_0355_length_20920	6410	7366	957	forward		CD630_RS09965
aroF gene	PUC_256_core_0355_length_20920	7828	8841	1014	forward	aroF	CD630_RS09970
aroB gene	PUC_256_core_0355_length_20920	8863	9927	1065	forward	aroB	CD630_RS09975
aroA gene	PUC_256_core_0355_length_20920	9927	11240	1314	forward	aroA	CD630_RS09980
aroC gene	PUC_256_core_0355_length_20920	11218	12297	1080	forward	aroC	CD630_RS09985
pheA gene	PUC_256_core_0355_length_20920	12300	13496	1197	forward	pheA	CD630_RS09990
aroE gene	PUC_256_core_0355_length_20920	13543	14352	810	forward	aroE	CD630_RS09995
gene	PUC_256_core_0355_length_20920	14364	14897	534	forward		CD630_RS10000
gene	PUC_256_core_0355_length_20920	14918	15757	840	forward		CD630_RS10005
gene	PUC_256_core_0355_length_20920	16025	17506	1482	forward		CD630_RS10010
gene	PUC_256_core_0355_length_20920	17539	>20920	>3382	forward		CD630_RS10015
gene	PUC_256_core_0358_length_5838	122	469	348	forward		CD630_RS10225
gene	PUC_256_core_0358_length_5838	619	1098	480	reverse		CD630_RS10230
gene	PUC_256_core_0358_length_5838	1096	1668	573	reverse		CD630_RS10280
gene	PUC_256_core_0358_length_5838	2054	2788	735	forward		CD630_RS10285
gene	PUC_256_core_0358_length_5838	2931	3422	492	reverse		CD630_RS10290
gene	PUC_256_core_0358_length_5838	3771	4154	384	forward		CD630_RS10295
gene	PUC_256_core_0358_length_5838	4662	5045	384	forward		CD630_RS10300
gene	PUC_256_core_0358_length_5838	5047	5397	351	forward		CD630_RS10305
gene	PUC_256_core_0359_length_3170	56	844	789	reverse		CD630_RS10315
gene	PUC_256_core_0359_length_3170	983	1420	438	reverse		CD630_RS10320
gene	PUC_256_core_0359_length_3170	2242	2751	510	forward		CD630_RS10325
gene	PUC_256_core_0360_length_19619	78	878	801	reverse		CD630_RS10335
gene	PUC_256_core_0360_length_19619	1073	2671	1599	reverse		CD630_RS10340
gene	PUC_256_core_0360_length_19619	3349	4479	1131	forward		CD630_RS10345
gene	PUC_256_core_0360_length_19619	4720	5070	351	forward		CD630_RS10350
gene	PUC_256_core_0360_length_19619	5078	5520	443	forward		CD630_RS10355
gene	PUC_256_core_0360_length_19619	5629	6204	576	forward		CD630_RS10360
gene	PUC_256_core_0360_length_19619	6197	7606	1410	forward		CD630_RS10365
eutA gene	PUC_256_core_0360_length_19619	7790	9223	1434	forward	eutA	CD630_RS10370
gene	PUC_256_core_0360_length_19619	9241	10605	1365	forward		CD630_RS10375
eutC gene	PUC_256_core_0360_length_19619	10618	11499	882	forward	eutC	CD630_RS10380
eutL gene	PUC_256_core_0360_length_19619	11519	12172	654	forward	eutL	CD630_RS10385
gene	PUC_256_core_0360_length_19619	12887	14356	1470	forward		CD630_RS10395
eutM gene	PUC_256_core_0360_length_19619	14452	14739	288	forward	eutM	CD630_RS10400
gene	PUC_256_core_0360_length_19619	14866	15627	762	forward		CD630_RS10405
eutD gene	PUC_256_core_0360_length_19619	15640	16269	630	forward	eutD	CD630_RS10410
gene	PUC_256_core_0360_length_19619	16311	17036	726	forward		CD630_RS10415
gene	PUC_256_core_0360_length_19619	17049	17321	273	forward		CD630_RS10420
gene	PUC_256_core_0360_length_19619	17314	17865	552	forward		CD630_RS10425
eutH gene	PUC_256_core_0360_length_19619	17877	18968	1092	forward	eutH	CD630_RS10430
gene	PUC_256_core_0360_length_19619	18970	19443	474	forward		CD630_RS10435
gene	PUC_256_core_0361_length_15744	<1	595	>595	reverse		CD630_RS10445
gene	PUC_256_core_0361_length_15744	765	2123	1359	forward		CD630_RS10450
gene	PUC_256_core_0361_length_15744	2116	2748	633	forward		CD630_RS10455
gene	PUC_256_core_0361_length_15744	3077	4234	1158	forward		CD630_RS10460
lexA gene	PUC_256_core_0361_length_15744	4381	5016	636	reverse	lexA	CD630_RS10465
gene	PUC_256_core_0361_length_15744	5120	6247	1128	reverse		CD630_RS10470
gene	PUC_256_core_0361_length_15744	6568	7413	846	reverse		CD630_RS10475
gene	PUC_256_core_0361_length_15744	7443	7814	372	reverse		CD630_RS10480
gene	PUC_256_core_0361_length_15744	7967	8227	261	reverse		CD630_RS10485
gene	PUC_256_core_0361_length_15744	8416	9360	945	reverse		CD630_RS10490
accD gene	PUC_256_core_0361_length_15744	9381	10235	855	reverse	accD	CD630_RS10495
accC gene	PUC_256_core_0361_length_15744	10250	11611	1362	reverse	accC	CD630_RS10500
accB gene	PUC_256_core_0361_length_15744	11627	12079	453	reverse	accB	CD630_RS10505
gene	PUC_256_core_0361_length_15744	12349	12795	447	reverse		CD630_RS10510
gene	PUC_256_core_0361_length_15744	13070	13348	279	forward		CD630_RS10515
gene	PUC_256_core_0361_length_15744	13477	14208	732	reverse		CD630_RS10520
trmB gene	PUC_256_core_0361_length_15744	14352	14996	645	reverse	trmB	CD630_RS10525
gene	PUC_256_core_0361_length_15744	15134	15454	321	reverse		CD630_RS10530
gene	PUC_256_core_0362_length_24523	160	846	687	reverse		CD630_RS10550
gene	PUC_256_core_0362_length_24523	861	3338	2478	reverse		CD630_RS10555
gene	PUC_256_core_0362_length_24523	3557	4960	1404	reverse		CD630_RS10560
gene	PUC_256_core_0362_length_24523	5453	6313	861	forward		CD630_RS10565
gene	PUC_256_core_0362_length_24523	6552	7109	558	reverse		CD630_RS10570
gene	PUC_256_core_0362_length_24523	7299	8186	888	reverse		CD630_RS10575
gene	PUC_256_core_0362_length_24523	8305	9504	1200	forward		CD630_RS10580
gene	PUC_256_core_0362_length_24523	9698	12253	2556	reverse		CD630_RS10585
gene	PUC_256_core_0362_length_24523	12250	12936	687	reverse		CD630_RS10590
gene	PUC_256_core_0362_length_24523	13013	13921	909	reverse		CD630_RS10595
gene	PUC_256_core_0362_length_24523	13923	14594	672	reverse		CD630_RS10600
gene	PUC_256_core_0362_length_24523	14856	15920	1065	forward		CD630_RS10605
gene	PUC_256_core_0362_length_24523	16078	16764	687	forward		CD630_RS10610
gene	PUC_256_core_0362_length_24523	16754	17785	1032	forward		CD630_RS10615
gene	PUC_256_core_0362_length_24523	17867	18532	666	forward		CD630_RS10620
gene	PUC_256_core_0362_length_24523	18545	20962	2418	forward		CD630_RS10625
gene	PUC_256_core_0362_length_24523	21143	21934	792	reverse		CD630_RS10630
gene	PUC_256_core_0362_length_24523	21967	22554	588	reverse		CD630_RS10635
gene	PUC_256_core_0362_length_24523	22731	24122	1392	reverse		CD630_RS10640
gene	PUC_256_core_0363_length_16918	105	980	876	reverse		CD630_RS10650
gene	PUC_256_core_0363_length_16918	1173	1859	687	reverse		CD630_RS10655
gene	PUC_256_core_0363_length_16918	1908	2441	534	reverse		CD630_RS10660
gene	PUC_256_core_0363_length_16918	2485	3117	633	reverse		CD630_RS10665
gene	PUC_256_core_0363_length_16918	3207	4286	1080	reverse		CD630_RS10670
gene	PUC_256_core_0363_length_16918	4419	5765	1347	reverse		CD630_RS10675
gene	PUC_256_core_0363_length_16918	5834	7114	1281	reverse		CD630_RS10680
hfq gene	PUC_256_core_0363_length_16918	7241	7501	261	reverse	hfq	CD630_RS10685
miaA gene	PUC_256_core_0363_length_16918	7615	8550	936	reverse	miaA	CD630_RS10690
mutL gene	PUC_256_core_0363_length_16918	8588	10555	1968	reverse	mutL	CD630_RS10695
mutS gene	PUC_256_core_0363_length_16918	10566	13409	2844	reverse	mutS	CD630_RS10700
gene	PUC_256_core_0363_length_16918	13570	14304	735	reverse		CD630_RS10705
gene	PUC_256_core_0363_length_16918	14273	15286	1014	reverse		CD630_RS10710
gene	PUC_256_core_0363_length_16918	15308	16078	771	reverse		CD630_RS10715
gene	PUC_256_core_0363_length_16918	16053	16343	291	reverse		CD630_RS10720
gene	PUC_256_core_0364_length_1327	556	912	357	reverse		CD630_RS10725
gene	PUC_256_core_0365_length_5192	283	894	612	forward		CD630_RS10735
gene	PUC_256_core_0365_length_5192	1192	1530	339	forward		CD630_RS10740
miaB gene	PUC_256_core_0365_length_5192	1937	3373	1437	reverse	miaB	CD630_RS10745
gene	PUC_256_core_0365_length_5192	3621	5081	1461	reverse		CD630_RS10750
gene	PUC_256_core_0366_length_3134	301	852	552	reverse		CD630_RS10755
gene	PUC_256_core_0366_length_3134	1701	2099	399	reverse		CD630_RS10760
gene	PUC_256_core_0366_length_3134	2455	2940	486	reverse		CD630_RS10765
gene	PUC_256_core_0369_length_902	648	848	201	forward		CD630_RS10775
gene	PUC_256_core_0370_length_6972	<1	165	>165	forward		CD630_RS10785
gene	PUC_256_core_0370_length_6972	236	1081	846	forward		CD630_RS10790
gene	PUC_256_core_0370_length_6972	2011	2343	333	reverse		CD630_RS10795
gene	PUC_256_core_0370_length_6972	2587	3228	642	reverse		CD630_RS10800
gene	PUC_256_core_0370_length_6972	3209	3502	294	reverse		CD630_RS10805
gene	PUC_256_core_0370_length_6972	4471	5223	753	reverse		CD630_RS10815
gene	PUC_256_core_0370_length_6972	5282	6937	1656	reverse		CD630_RS10820
gene	PUC_256_core_0371_length_966	7	213	207	forward		CD630_RS10835
gene	PUC_256_core_0371_length_966	366	794	429	reverse		CD630_RS10840
gene	PUC_256_core_0372_length_8083	23	961	939	reverse		CD630_RS10845
gene	PUC_256_core_0372_length_8083	1475	2287	813	reverse		CD630_RS10935
gene	PUC_256_core_0372_length_8083	2313	2942	630	reverse		CD630_RS10940
ilvD gene	PUC_256_core_0372_length_8083	3286	4941	1656	reverse	ilvD	CD630_RS10945
gene	PUC_256_core_0372_length_8083	5265	5564	300	reverse		CD630_RS10950
gene	PUC_256_core_0372_length_8083	5824	6504	681	forward		CD630_RS10955
gene	PUC_256_core_0372_length_8083	6614	6871	258	reverse		CD630_RS10960
gene	PUC_256_core_0372_length_8083	7420	7791	372	forward		CD630_RS10965
clpB gene	PUC_256_core_0374_length_6324	196	2790	2595	reverse	clpB	CD630_RS10980
gene	PUC_256_core_0374_length_6324	2827	3423	597	reverse		CD630_RS10985
gene	PUC_256_core_0374_length_6324	3440	3844	405	reverse		CD630_RS10990
gene	PUC_256_core_0374_length_6324	4211	4585	375	forward		CD630_RS10995
gene	PUC_256_core_0374_length_6324	4591	5445	855	forward		CD630_RS11000
gene	PUC_256_core_0374_length_6324	5445	6083	639	forward		CD630_RS11005
gene	PUC_256_core_0375_length_9884	132	545	414	forward		CD630_RS11010
gene	PUC_256_core_0375_length_9884	736	1953	1218	forward		CD630_RS11015
gene	PUC_256_core_0375_length_9884	2115	2813	699	forward		CD630_RS11020
gene	PUC_256_core_0375_length_9884	3033	3650	618	reverse		CD630_RS11025
argF gene	PUC_256_core_0375_length_9884	3777	4799	1023	reverse	argF	CD630_RS11030
gene	PUC_256_core_0375_length_9884	4908	6095	1188	reverse		CD630_RS11035
argB gene	PUC_256_core_0375_length_9884	6125	6985	861	reverse	argB	CD630_RS11040
argJ gene	PUC_256_core_0375_length_9884	7000	8217	1218	reverse	argJ	CD630_RS11045
argC gene	PUC_256_core_0375_length_9884	8258	9292	1035	reverse	argC	CD630_RS11050
gene	PUC_256_core_0376_length_1576	42	599	558	reverse		CD630_RS11095
gene	PUC_256_core_0376_length_1576	857	1555	699	forward		CD630_RS11100
gene	PUC_256_core_0377_length_1089	364	831	468	forward		CD630_RS11105
gene	PUC_256_core_0377_length_1089	842	1057	216	forward		CD630_RS11110
gene	PUC_256_core_0378_length_695	<1	141	>141	forward		CD630_RS11115
gene	PUC_256_core_0378_length_695	298	582	285	reverse		CD630_RS11120
gene	PUC_256_core_0379_length_709	<1	675	>675	reverse		CD630_RS11125
gene	PUC_256_core_0380_length_10370	18	890	873	reverse		CD630_RS11130
gene	PUC_256_core_0380_length_10370	1284	1862	579	reverse		CD630_RS11135
gene	PUC_256_core_0380_length_10370	1920	2636	717	reverse		CD630_RS11140
gene	PUC_256_core_0380_length_10370	2827	3912	1086	forward		CD630_RS11145
gene	PUC_256_core_0380_length_10370	4067	4726	660	reverse		CD630_RS11150
lysA gene	PUC_256_core_0380_length_10370	4943	6235	1293	reverse	lysA	CD630_RS11155
gene	PUC_256_core_0380_length_10370	6253	7446	1194	reverse		CD630_RS11160
gene	PUC_256_core_0380_length_10370	7807	8424	618	reverse		CD630_RS11165
gene	PUC_256_core_0380_length_10370	8594	10294	1701	reverse		CD630_RS11170
gene	PUC_256_core_0381_length_23318	172	735	564	reverse		CD630_RS11175
gene	PUC_256_core_0381_length_23318	894	1607	714	reverse		CD630_RS11180
gene	PUC_256_core_0381_length_23318	1899	3563	1665	forward		CD630_RS11185
gene	PUC_256_core_0381_length_23318	3670	4569	900	reverse		CD630_RS11190
gene	PUC_256_core_0381_length_23318	4596	5234	639	reverse		CD630_RS11195
gene	PUC_256_core_0381_length_23318	5575	6573	999	reverse		CD630_RS11200
gene	PUC_256_core_0381_length_23318	6671	7246	576	reverse		CD630_RS11205
gene	PUC_256_core_0381_length_23318	7562	7825	264	forward		CD630_RS11210
gene	PUC_256_core_0381_length_23318	8262	8639	378	reverse		CD630_RS11215
gene	PUC_256_core_0381_length_23318	8980	10092	1113	forward		CD630_RS11220
gene	PUC_256_core_0381_length_23318	10300	10776	477	reverse		CD630_RS11225
gene	PUC_256_core_0381_length_23318	10975	12600	1626	reverse		CD630_RS11230
gene	PUC_256_core_0381_length_23318	12938	13957	1020	reverse		CD630_RS11235
mocA gene	PUC_256_core_0381_length_23318	13954	14523	570	reverse	mocA	CD630_RS11240
yqeC gene	PUC_256_core_0381_length_23318	14630	15352	723	reverse	yqeC	CD630_RS11245
gene	PUC_256_core_0381_length_23318	15535	16812	1278	reverse		CD630_RS11250
gene	PUC_256_core_0381_length_23318	16951	19257	2307	reverse		CD630_RS11255
gene	PUC_256_core_0381_length_23318	19250	20044	795	reverse		CD630_RS11260
gene	PUC_256_core_0381_length_23318	20151	21509	1359	reverse		CD630_RS11265
gene	PUC_256_core_0382_length_72833	534	1619	1086	reverse		CD630_RS11275
gene	PUC_256_core_0382_length_72833	1655	2968	1314	reverse		CD630_RS11280
gene	PUC_256_core_0382_length_72833	2969	5260	2292	reverse		CD630_RS11285
gene	PUC_256_core_0382_length_72833	5250	6044	795	reverse		CD630_RS11290
gene	PUC_256_core_0382_length_72833	6083	6529	447	reverse		CD630_RS11295
gene	PUC_256_core_0382_length_72833	6601	8007	1407	reverse		CD630_RS11300
hydA gene	PUC_256_core_0382_length_72833	8025	9395	1371	reverse	hydA	CD630_RS11305
gene	PUC_256_core_0382_length_72833	9528	10715	1188	reverse		CD630_RS11310
dpaL gene	PUC_256_core_0382_length_72833	10842	12056	1215	reverse	dpaL	CD630_RS11315
gene	PUC_256_core_0382_length_72833	12419	13090	672	reverse		CD630_RS11320
gene	PUC_256_core_0382_length_72833	13173	15389	2217	reverse		CD630_RS11325
gene	PUC_256_core_0382_length_72833	15392	15862	471	reverse		CD630_RS11330
gene	PUC_256_core_0382_length_72833	15924	17318	1395	reverse		CD630_RS11335
gene	PUC_256_core_0382_length_72833	17391	18752	1362	reverse		CD630_RS11340
gene	PUC_256_core_0382_length_72833	19049	20398	1350	reverse		CD630_RS11345
gene	PUC_256_core_0382_length_72833	20727	21767	1041	reverse		CD630_RS11350
gene	PUC_256_core_0382_length_72833	22094	23362	1269	reverse		CD630_RS11355
gene	PUC_256_core_0382_length_72833	23355	25289	1935	reverse		CD630_RS11360
gene	PUC_256_core_0382_length_72833	25318	26040	723	reverse		CD630_RS11365
gene	PUC_256_core_0382_length_72833	26090	27076	987	reverse		CD630_RS11370
gene	PUC_256_core_0382_length_72833	27133	27633	501	reverse		CD630_RS11375
gene	PUC_256_core_0382_length_72833	27919	28230	312	reverse		CD630_RS11380
gene	PUC_256_core_0382_length_72833	28370	30634	2265	reverse		CD630_RS11385
gene	PUC_256_core_0382_length_72833	30638	31087	450	reverse		CD630_RS11390
gene	PUC_256_core_0382_length_72833	31087	31875	789	reverse		CD630_RS11395
gene	PUC_256_core_0382_length_72833	32070	33338	1269	reverse		CD630_RS11400
gene	PUC_256_core_0382_length_72833	33679	33840	162	reverse		CD630_RS11405
gene	PUC_256_core_0382_length_72833	33989	35071	1083	reverse		CD630_RS11410
gene	PUC_256_core_0382_length_72833	35174	36769	1596	reverse		CD630_RS11415
gene	PUC_256_core_0382_length_72833	36816	37523	708	reverse		CD630_RS11420
gene	PUC_256_core_0382_length_72833	37776	38921	1146	forward		CD630_RS11425
gene	PUC_256_core_0382_length_72833	39035	40411	1377	reverse		CD630_RS11430
gene	PUC_256_core_0382_length_72833	40857	42203	1347	forward		CD630_RS11435
gene	PUC_256_core_0382_length_72833	42281	43675	1395	forward		CD630_RS11440
fsa gene	PUC_256_core_0382_length_72833	43797	44471	675	reverse	fsa	CD630_RS11445
gene	PUC_256_core_0382_length_72833	44745	45509	765	forward		CD630_RS11450
gene	PUC_256_core_0382_length_72833	45798	46019	222	reverse		CD630_RS11455
gene	PUC_256_core_0382_length_72833	46420	47697	1278	reverse		CD630_RS11460
gene	PUC_256_core_0382_length_72833	47681	48349	669	reverse		CD630_RS11465
gene	PUC_256_core_0382_length_72833	48509	51010	2502	reverse		CD630_RS11470
gene	PUC_256_core_0382_length_72833	51301	51492	192	reverse		CD630_RS11475
gene	PUC_256_core_0382_length_72833	51640	51879	240	reverse		CD630_RS11480
typA gene	PUC_256_core_0382_length_72833	52094	53917	1824	forward	typA	CD630_RS11485
trxB gene	PUC_256_core_0382_length_72833	54007	54915	909	reverse	trxB	CD630_RS11490
thrC gene	PUC_256_core_0382_length_72833	56056	57537	1482	forward	thrC	CD630_RS11495
thrB gene	PUC_256_core_0382_length_72833	57547	58440	894	forward	thrB	CD630_RS11500
gene	PUC_256_core_0382_length_72833	58585	59625	1041	forward		CD630_RS11505
gene	PUC_256_core_0382_length_72833	59780	60292	513	reverse		CD630_RS11510
gene	PUC_256_core_0382_length_72833	60812	61747	936	forward		CD630_RS11515
gene	PUC_256_core_0382_length_72833	61839	63710	1872	reverse		CD630_RS11520
gene	PUC_256_core_0382_length_72833	63900	64826	927	forward		CD630_RS11525
gene	PUC_256_core_0382_length_72833	65216	65740	525	reverse		CD630_RS11530
gene	PUC_256_core_0382_length_72833	65793	66017	225	reverse		CD630_RS11535
gene	PUC_256_core_0382_length_72833	66214	67338	1125	forward		CD630_RS11540
gene	PUC_256_core_0382_length_72833	67812	68636	825	reverse		CD630_RS11545
ispG gene	PUC_256_core_0382_length_72833	68984	70039	1056	reverse	ispG	CD630_RS11550
rseP gene	PUC_256_core_0382_length_72833	70221	71225	1005	reverse	rseP	CD630_RS11555
gene	PUC_256_core_0382_length_72833	71238	72392	1155	reverse		CD630_RS11560
gene	PUC_256_core_0382_length_72833	72556	72759	204	reverse		CD630_RS11565
gene	PUC_256_core_0383_length_1790	<1	1674	>1674	reverse		CD630_RS11575
gene	PUC_256_core_0384_length_18747	469	1248	780	reverse		CD630_RS11580
gene	PUC_256_core_0384_length_18747	1261	1995	735	reverse		CD630_RS11585
gene	PUC_256_core_0384_length_18747	2024	2227	204	reverse		CD630_RS11590
frr gene	PUC_256_core_0384_length_18747	2230	2787	558	reverse	frr	CD630_RS11595
pyrH gene	PUC_256_core_0384_length_18747	2813	3517	705	reverse	pyrH	CD630_RS11600
tsf gene	PUC_256_core_0384_length_18747	3602	4513	912	reverse	tsf	CD630_RS11605
rpsB gene	PUC_256_core_0384_length_18747	4592	5305	714	reverse	rpsB	CD630_RS11610
gene	PUC_256_core_0384_length_18747	5512	6696	1185	reverse		CD630_RS11615
gene	PUC_256_core_0384_length_18747	6800	7858	1059	reverse		CD630_RS11620
gene	PUC_256_core_0384_length_18747	8072	8716	645	reverse		CD630_RS11625
ytaF gene	PUC_256_core_0384_length_18747	8904	9527	624	forward	ytaF	CD630_RS11630
gene	PUC_256_core_0384_length_18747	9590	11500	1911	reverse		CD630_RS11635
gene	PUC_256_core_0384_length_18747	12034	13101	1068	reverse		CD630_RS11640
gene	PUC_256_core_0384_length_18747	13347	14321	975	reverse		CD630_RS11645
gene	PUC_256_core_0384_length_18747	14601	15860	1260	reverse		CD630_RS11650
gene	PUC_256_core_0384_length_18747	16100	16729	630	reverse		CD630_RS11655
gene	PUC_256_core_0384_length_18747	17426	18586	1161	reverse		CD630_RS11660
gene	PUC_256_core_0385_length_1096	44	1084	1041	forward		CD630_RS11665
gene	PUC_256_core_0386_length_10777	277	528	252	forward		CD630_RS11670
hydF gene	PUC_256_core_0386_length_10777	543	1751	1209	forward	hydF	CD630_RS11675
hydE gene	PUC_256_core_0386_length_10777	1787	2872	1086	forward	hydE	CD630_RS11680
hydG gene	PUC_256_core_0386_length_10777	2873	4249	1377	forward	hydG	CD630_RS11685
gene	PUC_256_core_0386_length_10777	4340	4768	429	forward		CD630_RS11690
gene	PUC_256_core_0386_length_10777	4843	6162	1320	reverse		CD630_RS11695
gene	PUC_256_core_0386_length_10777	6454	7239	786	reverse		CD630_RS11700
gene	PUC_256_core_0386_length_10777	7354	8313	960	reverse		CD630_RS11705
gene	PUC_256_core_0386_length_10777	8471	8788	318	reverse		CD630_RS11710
gene	PUC_256_core_0386_length_10777	8895	9398	504	reverse		CD630_RS11715
gene	PUC_256_core_0386_length_10777	9450	10649	1200	reverse		CD630_RS11720
gene	PUC_256_core_0387_length_7993	34	1002	969	forward		CD630_RS11730
gene	PUC_256_core_0387_length_7993	1119	2249	1131	reverse		CD630_RS11735
msrA gene	PUC_256_core_0387_length_7993	2402	3355	954	reverse	msrA	CD630_RS11740
gene	PUC_256_core_0387_length_7993	3479	4384	906	reverse		CD630_RS11745
hcp gene	PUC_256_core_0387_length_7993	4756	6348	1593	reverse	hcp	CD630_RS11750
gene	PUC_256_core_0387_length_7993	6408	7130	723	reverse		CD630_RS11755
gene	PUC_256_core_0387_length_7993	7319	>7993	>675	forward		CD630_RS11760
gene	PUC_256_core_0388_length_7220	1	423	423	reverse		CD630_RS11800
gene	PUC_256_core_0388_length_7220	437	2560	2124	reverse		CD630_RS11805
gene	PUC_256_core_0388_length_7220	2895	6074	3180	forward		CD630_RS11810
gene	PUC_256_core_0388_length_7220	6359	7123	765	reverse		CD630_RS11815
gene	PUC_256_core_0389_length_4237	7	1500	1494	reverse		CD630_RS11825
gene	PUC_256_core_0389_length_4237	1828	2370	543	reverse		CD630_RS11830
gene	PUC_256_core_0389_length_4237	2660	3607	948	reverse		CD630_RS11835
gene	PUC_256_core_0389_length_4237	3635	4126	492	reverse		CD630_RS11840
gene	PUC_256_core_0390_length_1045	5	898	894	reverse		CD630_RS11845
gene	PUC_256_core_0391_length_5103	<1	2243	>2243	reverse		CD630_RS11850
pgmB gene	PUC_256_core_0391_length_5103	2240	2920	681	reverse	pgmB	CD630_RS11855
gene	PUC_256_core_0391_length_5103	3145	5028	1884	reverse		CD630_RS11860
gene	PUC_256_core_0392_length_28608	3	824	822	reverse		CD630_RS11865
gene	PUC_256_core_0392_length_28608	1015	1368	354	reverse		CD630_RS11870
gene	PUC_256_core_0392_length_28608	1410	2852	1443	reverse		CD630_RS11875
gene	PUC_256_core_0392_length_28608	3528	4739	1212	forward		CD630_RS11880
gene	PUC_256_core_0392_length_28608	4831	5346	516	forward		CD630_RS11885
gene	PUC_256_core_0392_length_28608	5613	7712	2100	reverse		CD630_RS11890
gene	PUC_256_core_0392_length_28608	7836	8375	540	reverse		CD630_RS11895
gene	PUC_256_core_0392_length_28608	8378	9118	741	reverse		CD630_RS11900
vorB gene	PUC_256_core_0392_length_28608	9120	10169	1050	reverse	vorB	CD630_RS11905
gene	PUC_256_core_0392_length_28608	10186	10404	219	reverse		CD630_RS11910
hisC gene	PUC_256_core_0392_length_28608	10437	11540	1104	reverse	hisC	CD630_RS11915
gene	PUC_256_core_0392_length_28608	11643	13073	1431	reverse		CD630_RS11920
gene	PUC_256_core_0392_length_28608	13732	15096	1365	forward		CD630_RS11925
gene	PUC_256_core_0392_length_28608	15120	15773	654	forward		CD630_RS11930
gene	PUC_256_core_0392_length_28608	15892	16674	783	reverse		CD630_RS11935
gene	PUC_256_core_0392_length_28608	16791	17957	1167	reverse		CD630_RS11940
gene	PUC_256_core_0392_length_28608	18096	19460	1365	reverse		CD630_RS11945
gene	PUC_256_core_0392_length_28608	19772	20296	525	reverse		CD630_RS11950
gene	PUC_256_core_0392_length_28608	20346	20843	498	reverse		CD630_RS11955
hflX gene	PUC_256_core_0392_length_28608	21076	22347	1272	reverse	hflX	CD630_RS11960
gene	PUC_256_core_0392_length_28608	23072	24904	1833	reverse		CD630_RS11965
gene	PUC_256_core_0392_length_28608	24897	27143	2247	reverse		CD630_RS11970
gene	PUC_256_core_0392_length_28608	27211	27672	462	reverse		CD630_RS11975
gene	PUC_256_core_0392_length_28608	27977	28543	567	reverse		CD630_RS11980
gene	PUC_256_core_0393_length_3337	333	671	339	forward		CD630_RS11985
gene	PUC_256_core_0393_length_3337	693	1010	318	forward		CD630_RS11990
gene	PUC_256_core_0393_length_3337	1160	1837	678	forward		CD630_RS11995
aroD gene	PUC_256_core_0393_length_3337	2165	2932	768	reverse	aroD	CD630_RS12000
gene	PUC_256_core_0395_length_797	82	714	633	forward		CD630_RS12055
gene	PUC_256_core_0396_length_8330	152	1021	870	reverse		CD630_RS12060
gene	PUC_256_core_0396_length_8330	1118	1975	858	reverse		CD630_RS12065
gene	PUC_256_core_0396_length_8330	2190	4208	2019	reverse		CD630_RS12070
gene	PUC_256_core_0396_length_8330	4479	5255	777	reverse		CD630_RS12075
asrC gene	PUC_256_core_0396_length_8330	5312	6283	972	reverse	asrC	CD630_RS12080
asrB gene	PUC_256_core_0396_length_8330	6296	7087	792	reverse	asrB	CD630_RS12085
asrA gene	PUC_256_core_0396_length_8330	7088	8095	1008	reverse	asrA	CD630_RS12090
gene	PUC_256_core_0001_length_13530	159	848	690	reverse		CD630_RS12095
gene	PUC_256_core_0001_length_13530	911	1759	849	reverse		CD630_RS12100
gene	PUC_256_core_0001_length_13530	1778	2665	888	reverse		CD630_RS12105
gene	PUC_256_core_0001_length_13530	2723	3526	804	reverse		CD630_RS12110
gene	PUC_256_core_0001_length_13530	3686	4138	453	reverse		CD630_RS12115
gene	PUC_256_core_0001_length_13530	4268	5770	1503	reverse		CD630_RS12120
gene	PUC_256_core_0001_length_13530	5803	6684	882	reverse		CD630_RS12125
gene	PUC_256_core_0001_length_13530	6754	7425	672	reverse		CD630_RS12130
gene	PUC_256_core_0001_length_13530	7697	8188	492	reverse		CD630_RS12135
gene	PUC_256_core_0001_length_13530	8210	9574	1365	reverse		CD630_RS12140
gene	PUC_256_core_0001_length_13530	9993	11168	1176	forward		CD630_RS12145
asnS gene	PUC_256_core_0001_length_13530	11341	12738	1398	reverse	asnS	CD630_RS12150
gene	PUC_256_core_0001_length_13530	13217	13411	195	reverse		CD630_RS12155
cspC gene	PUC_256_core_0002_length_7380	38	1711	1674	reverse	cspC	CD630_RS12160
cspBA gene	PUC_256_core_0002_length_7380	1721	5119	3399	reverse	cspBA	CD630_RS12165
gene	PUC_256_core_0002_length_7380	5286	6482	1197	reverse		CD630_RS12170
gene	PUC_256_core_0002_length_7380	6503	7324	822	reverse		CD630_RS12175
gene	PUC_256_core_0003_length_4651	230	1267	1038	forward		CD630_RS12180
gene	PUC_256_core_0003_length_4651	1418	1774	357	forward		CD630_RS12185
eam gene	PUC_256_core_0003_length_4651	1867	3135	1269	reverse	eam	CD630_RS12190
gene	PUC_256_core_0003_length_4651	3537	>4651	>1115	reverse		CD630_RS12195
gene	PUC_256_core_0004_length_10221	534	2069	1536	reverse		CD630_RS12205
gene	PUC_256_core_0004_length_10221	2344	3393	1050	forward		CD630_RS12210
gene	PUC_256_core_0004_length_10221	3442	4476	1035	reverse		CD630_RS12215
gene	PUC_256_core_0004_length_10221	4494	4841	348	reverse		CD630_RS12220
gene	PUC_256_core_0004_length_10221	5099	6481	1383	forward		CD630_RS12225
gene	PUC_256_core_0004_length_10221	6562	8355	1794	reverse		CD630_RS12230
gene	PUC_256_core_0004_length_10221	8608	9999	1392	reverse		CD630_RS12235
gene	PUC_256_core_0005_length_5182	142	1284	1143	reverse		CD630_RS12240
gene	PUC_256_core_0005_length_5182	1395	2438	1044	reverse		CD630_RS12245
gene	PUC_256_core_0005_length_5182	2960	3517	558	reverse		CD630_RS12250
gene	PUC_256_core_0005_length_5182	3545	5071	1527	reverse		CD630_RS12255
gene	PUC_256_core_0006_length_22447	482	2401	1920	reverse		CD630_RS12265
pfkB gene	PUC_256_core_0006_length_22447	2438	3355	918	reverse	pfkB	CD630_RS12270
gene	PUC_256_core_0006_length_22447	3522	5300	1779	reverse		CD630_RS12275
gene	PUC_256_core_0006_length_22447	5312	6052	741	reverse		CD630_RS12280
ytvI gene	PUC_256_core_0006_length_22447	6326	7387	1062	forward	ytvI	CD630_RS12285
gene	PUC_256_core_0006_length_22447	7540	8793	1254	reverse		CD630_RS12290
gene	PUC_256_core_0006_length_22447	8897	11017	2121	reverse		CD630_RS12295
gene	PUC_256_core_0006_length_22447	11723	13090	1368	forward		CD630_RS12300
gene	PUC_256_core_0006_length_22447	13263	13910	648	reverse		CD630_RS12305
araD gene	PUC_256_core_0006_length_22447	13928	14614	687	reverse	araD	CD630_RS12310
gene	PUC_256_core_0006_length_22447	14713	15771	1059	reverse		CD630_RS12315
gene	PUC_256_core_0006_length_22447	16115	17521	1407	reverse		CD630_RS12320
gene	PUC_256_core_0006_length_22447	17702	18004	303	reverse		CD630_RS12325
gene	PUC_256_core_0006_length_22447	18127	18573	447	reverse		CD630_RS12330
gene	PUC_256_core_0006_length_22447	18606	21509	2904	reverse		CD630_RS12335
gene	PUC_256_core_0006_length_22447	21987	22409	423	forward		CD630_RS12340
gene	PUC_256_core_0007_length_6418	264	1649	1386	forward		CD630_RS12345
gene	PUC_256_core_0007_length_6418	1927	2628	702	forward		CD630_RS12350
gene	PUC_256_core_0007_length_6418	2621	2944	324	forward		CD630_RS12355
gene	PUC_256_core_0007_length_6418	3150	5210	2061	reverse		CD630_RS12360
gene	PUC_256_core_0007_length_6418	5406	6098	693	reverse		CD630_RS12365
gene	PUC_256_core_0010_length_1087	120	656	537	reverse		CD630_RS12420
gene	PUC_256_core_0011_length_1752	230	580	351	forward		CD630_RS12450
gene	PUC_256_core_0011_length_1752	582	782	201	forward		CD630_RS12455
gene	PUC_256_core_0011_length_1752	1506	1706	201	forward		CD630_RS12460
modA gene	PUC_256_core_0012_length_29266	217	1029	813	forward	modA	CD630_RS12465
gene	PUC_256_core_0012_length_29266	1039	1830	792	forward		CD630_RS12470
gene	PUC_256_core_0012_length_29266	1832	2527	696	forward		CD630_RS12475
gene	PUC_256_core_0012_length_29266	2514	3245	732	forward		CD630_RS12480
gene	PUC_256_core_0012_length_29266	3559	4359	801	forward		CD630_RS12485
gene	PUC_256_core_0012_length_29266	4898	5614	717	forward		CD630_RS12490
gene	PUC_256_core_0012_length_29266	5583	7172	1590	forward		CD630_RS12495
gene	PUC_256_core_0012_length_29266	7484	8986	1503	reverse		CD630_RS12500
gene	PUC_256_core_0012_length_29266	9096	9761	666	reverse		CD630_RS12505
rpiB gene	PUC_256_core_0012_length_29266	9791	10237	447	reverse	rpiB	CD630_RS12510
gene	PUC_256_core_0012_length_29266	10412	11332	921	reverse		CD630_RS12515
gene	PUC_256_core_0012_length_29266	11335	12147	813	reverse		CD630_RS12520
gene	PUC_256_core_0012_length_29266	12239	13270	1032	reverse		CD630_RS12525
gene	PUC_256_core_0012_length_29266	13270	14322	1053	reverse		CD630_RS12530
gene	PUC_256_core_0012_length_29266	14452	15726	1275	reverse		CD630_RS12535
gene	PUC_256_core_0012_length_29266	15785	16060	276	reverse		CD630_RS12540
gene	PUC_256_core_0012_length_29266	16121	16579	459	reverse		CD630_RS12545
gene	PUC_256_core_0012_length_29266	17156	20080	2925	reverse		CD630_RS12550
fsa gene	PUC_256_core_0012_length_29266	20232	20882	651	reverse	fsa	CD630_RS12555
gene	PUC_256_core_0012_length_29266	20946	21518	573	reverse		CD630_RS12560
gene	PUC_256_core_0012_length_29266	21908	23059	1152	reverse		CD630_RS12565
gene	PUC_256_core_0012_length_29266	23078	23500	423	reverse		CD630_RS12570
gene	PUC_256_core_0012_length_29266	23530	25659	2130	reverse		CD630_RS12575
gene	PUC_256_core_0012_length_29266	25694	27118	1425	reverse		CD630_RS12580
gene	PUC_256_core_0012_length_29266	27714	29213	1500	forward		CD630_RS12585
gene	PUC_256_core_0013_length_33539	47	1204	1158	reverse		CD630_RS12590
gene	PUC_256_core_0013_length_33539	1319	2239	921	reverse		CD630_RS12595
gene	PUC_256_core_0013_length_33539	2526	3644	1119	reverse		CD630_RS12600
gene	PUC_256_core_0013_length_33539	3664	4971	1308	reverse		CD630_RS12605
gene	PUC_256_core_0013_length_33539	4995	5270	276	reverse		CD630_RS12610
abfD gene	PUC_256_core_0013_length_33539	5405	6901	1497	reverse	abfD	CD630_RS12615
gene	PUC_256_core_0013_length_33539	7094	8485	1392	reverse		CD630_RS12620
gene	PUC_256_core_0013_length_33539	8516	10060	1545	reverse		CD630_RS12625
gene	PUC_256_core_0013_length_33539	10087	11472	1386	reverse		CD630_RS12630
gene	PUC_256_core_0013_length_33539	11907	12779	873	forward		CD630_RS12635
gene	PUC_256_core_0013_length_33539	12966	13565	600	reverse		CD630_RS12640
gene	PUC_256_core_0013_length_33539	13678	14757	1080	reverse		CD630_RS12645
grdD gene	PUC_256_core_0013_length_33539	15067	16212	1146	reverse	grdD	CD630_RS12650
grdC gene	PUC_256_core_0013_length_33539	16223	17755	1533	reverse	grdC	CD630_RS12655
grdB gene	PUC_256_core_0013_length_33539	18011	19321	1311	reverse	grdB	CD630_RS12660
grdA gene	PUC_256_core_0013_length_33539	19353	19826	474	reverse	grdA	CD630_RS12665
gene	PUC_256_core_0013_length_33539	19938	21224	1287	reverse		CD630_RS12670
gene	PUC_256_core_0013_length_33539	21493	21810	318	reverse		CD630_RS12675
trxB gene	PUC_256_core_0013_length_33539	21914	22861	948	reverse	trxB	CD630_RS12680
gene	PUC_256_core_0013_length_33539	22958	23329	372	reverse		CD630_RS12685
gene	PUC_256_core_0013_length_33539	23876	25570	1695	reverse		CD630_RS12690
yidA gene	PUC_256_core_0013_length_33539	26063	26884	822	forward	yidA	CD630_RS12695
saoL gene	PUC_256_core_0013_length_33539	27021	27662	642	reverse	saoL	CD630_RS12700
saoA gene	PUC_256_core_0013_length_33539	27675	28427	753	reverse	saoA	CD630_RS12705
saoP gene	PUC_256_core_0013_length_33539	28427	29170	744	reverse	saoP	CD630_RS12710
saoB gene	PUC_256_core_0013_length_33539	29194	29982	789	reverse	saoB	CD630_RS12715
saoX gene	PUC_256_core_0013_length_33539	29996	31087	1092	reverse	saoX	CD630_RS12725
saoC gene	PUC_256_core_0013_length_33539	31122	31580	459	reverse	saoC	CD630_RS12730
saoE gene	PUC_256_core_0013_length_33539	31573	32658	1086	reverse	saoE	CD630_RS12735
saoT gene	PUC_256_core_0013_length_33539	32685	32942	258	reverse	saoT	CD630_RS12740
[truncated: 1,088 more rows]

## Sheet: spine.HC52.core Annotations
Name	Sequence Name	Minimum	Maximum	Length	Direction	gene	locus_tag
dnaA gene	HC52_core_0139_length_68021	10987	12306	1320	forward	dnaA	CD630_RS00005
dnaN gene	HC52_core_0139_length_68021	12548	13654	1107	forward	dnaN	CD630_RS00010
yaaA gene	HC52_core_0139_length_68021	13791	13997	207	forward	yaaA	CD630_RS00015
recF gene	HC52_core_0139_length_68021	14014	15129	1116	forward	recF	CD630_RS00020
gyrB gene	HC52_core_0139_length_68021	15130	17031	1902	forward	gyrB	CD630_RS00025
gyrA gene	HC52_core_0139_length_68021	17051	19477	2427	forward	gyrA	CD630_RS00030
gene	HC52_core_0139_length_68021	19546	19842	297	forward		CD630_RS00035
gene	HC52_core_0139_length_68021	19842	20102	261	forward		CD630_RS00040
gene	HC52_core_0139_length_68021	20114	20431	318	forward		CD630_RS00045
gene	HC52_core_0139_length_68021	20435	20842	408	forward		CD630_RS00050
gene	HC52_core_0139_length_68021	20842	21615	774	forward		CD630_RS00055
gene	HC52_core_0127_length_40259	17287	18789	1503	reverse		CD630_RS00060
gene	HC52_core_0139_length_68021	27072	28574	1503	forward		CD630_RS00060
gene	HC52_core_0139_length_68021	41525	43027	1503	forward		CD630_RS00060
gene	HC52_core_0141_length_96040	89912	91414	1503	forward		CD630_RS00060
gene	HC52_core_0141_length_96040	84394	85896	1503	forward		CD630_RS00060
gene	HC52_core_0139_length_68021	28630	28705	76	forward		CD630_RS00065
gene	HC52_core_0141_length_96040	68475	68550	76	forward		CD630_RS00065
gene	HC52_core_0141_length_96040	75403	75478	76	forward		CD630_RS00065
gene	HC52_core_0141_length_96040	85952	86027	76	forward		CD630_RS00065
gene	HC52_core_0141_length_96040	91470	91545	76	forward		CD630_RS00065
rrf gene	HC52_core_0121_length_79454	36764	36880	117	reverse	rrf	CD630_RS00075
rrf gene	HC52_core_0127_length_40259	13958	14074	117	reverse	rrf	CD630_RS00075
rrf gene	HC52_core_0139_length_68021	32105	32221	117	forward	rrf	CD630_RS00075
rrf gene	HC52_core_0141_length_96040	78816	78932	117	forward	rrf	CD630_RS00075
rrf gene	HC52_core_0141_length_96040	94883	94999	117	forward	rrf	CD630_RS00075
rrf gene	HC52_core_0159_length_26841	25934	26050	117	forward	rrf	CD630_RS00075
rrf gene	HC52_core_0267_length_16818	14411	14527	117	forward	rrf	CD630_RS00075
gene	HC52_core_0139_length_68021	32347	32856	510	forward		CD630_RS00080
gene	HC52_core_0139_length_68021	32868	33749	882	forward		CD630_RS00085
serS gene	HC52_core_0139_length_68021	34208	35479	1272	forward	serS	CD630_RS00090
gene	HC52_core_0139_length_68021	35800	36255	456	forward		CD630_RS00095
gene	HC52_core_0139_length_68021	36256	36347	92	forward		CD630_RS00100
ffs gene	HC52_core_0139_length_68021	36385	36649	265	forward	ffs	CD630_RS00105
dnaX gene	HC52_core_0139_length_68021	36726	38363	1638	forward	dnaX	CD630_RS00110
gene	HC52_core_0139_length_68021	38449	38772	324	forward		CD630_RS00115
recR gene	HC52_core_0139_length_68021	38785	39384	600	forward	recR	CD630_RS00120
gene	HC52_core_0139_length_68021	39525	39746	222	forward		CD630_RS00125
gene	HC52_core_0139_length_68021	39817	41022	1206	reverse		CD630_RS00130
gene	HC52_core_0139_length_68021	21797	23299	1503	forward		CD630_RS00135
gene	HC52_core_0141_length_96040	66917	68419	1503	forward		CD630_RS00135
gene	HC52_core_0159_length_26841	22909	25806	2898	forward		CD630_RS00140
rrf gene	HC52_core_0139_length_68021	46392	46508	117	forward	rrf	CD630_RS00145
gene	HC52_core_0139_length_68021	46515	46589	75	forward		CD630_RS00150
gene	HC52_core_0139_length_68021	46596	46681	86	forward		CD630_RS00155
gene	HC52_core_0139_length_68021	48436	48521	86	forward		CD630_RS00155
gene	HC52_core_0141_length_96040	95087	95172	86	forward		CD630_RS00155
gene	HC52_core_0139_length_68021	46697	46772	76	forward		CD630_RS00160
gene	HC52_core_0139_length_68021	48537	48612	76	forward		CD630_RS00160
gene	HC52_core_0138_length_21275	7780	7854	75	reverse		CD630_RS00165
gene	HC52_core_0139_length_68021	46780	46854	75	forward		CD630_RS00165
gene	HC52_core_0139_length_68021	48620	48694	75	forward		CD630_RS00165
gene	HC52_core_0141_length_96040	72138	72212	75	forward		CD630_RS00165
gene	HC52_core_0141_length_96040	95271	95345	75	forward		CD630_RS00165
gene	HC52_core_0139_length_68021	46864	46937	74	forward		CD630_RS00170
gene	HC52_core_0139_length_68021	48704	48777	74	forward		CD630_RS00170
gene	HC52_core_0141_length_96040	72569	72642	74	forward		CD630_RS00170
gene	HC52_core_0141_length_96040	95360	95433	74	forward		CD630_RS00170
gene	HC52_core_0267_length_16818	14329	14402	74	forward		CD630_RS00170
gene	HC52_core_0139_length_68021	46943	47018	76	forward		CD630_RS00175
gene	HC52_core_0139_length_68021	48783	48858	76	forward		CD630_RS00175
gene	HC52_core_0141_length_96040	95439	95514	76	forward		CD630_RS00175
gene	HC52_core_0139_length_68021	47024	47100	77	forward		CD630_RS00180
gene	HC52_core_0139_length_68021	48864	48940	77	forward		CD630_RS00180
gene	HC52_core_0041_length_76005	28213	28287	75	reverse		CD630_RS00185
gene	HC52_core_0138_length_21275	7592	7666	75	reverse		CD630_RS00185
gene	HC52_core_0139_length_68021	47110	47184	75	forward		CD630_RS00185
gene	HC52_core_0139_length_68021	48950	49024	75	forward		CD630_RS00185
gene	HC52_core_0141_length_96040	72386	72460	75	forward		CD630_RS00185
gene	HC52_core_0139_length_68021	47199	47283	85	forward		CD630_RS00190
gene	HC52_core_0139_length_68021	49039	49123	85	forward		CD630_RS00190
gene	HC52_core_0141_length_96040	72475	72559	85	forward		CD630_RS00190
gene	HC52_core_0139_length_68021	47293	47376	84	forward		CD630_RS00195
gene	HC52_core_0139_length_68021	49133	49216	84	forward		CD630_RS00195
gene	HC52_core_0139_length_68021	47406	47482	77	forward		CD630_RS00200
gene	HC52_core_0139_length_68021	49340	49416	77	forward		CD630_RS00200
gene	HC52_core_0141_length_96040	72653	72729	77	forward		CD630_RS00200
gene	HC52_core_0139_length_68021	47490	47565	76	forward		CD630_RS00205
gene	HC52_core_0139_length_68021	49426	49501	76	forward		CD630_RS00205
gene	HC52_core_0141_length_96040	72739	72814	76	forward		CD630_RS00205
gene	HC52_core_0139_length_68021	47655	47743	89	forward		CD630_RS00210
gene	HC52_core_0139_length_68021	49588	49676	89	forward		CD630_RS00210
gene	HC52_core_0141_length_96040	72904	72992	89	forward		CD630_RS00210
gene	HC52_core_0139_length_68021	47747	47822	76	forward		CD630_RS00215
gene	HC52_core_0139_length_68021	49680	49755	76	forward		CD630_RS00215
gene	HC52_core_0141_length_96040	73570	73645	76	forward		CD630_RS00215
gene	HC52_core_0139_length_68021	47829	47902	74	forward		CD630_RS00220
gene	HC52_core_0139_length_68021	49762	49835	74	forward		CD630_RS00220
gene	HC52_core_0139_length_68021	26885	26961	77	forward		CD630_RS00225
gene	HC52_core_0139_length_68021	47917	47993	77	forward		CD630_RS00225
gene	HC52_core_0139_length_68021	49850	49926	77	forward		CD630_RS00225
gene	HC52_core_0141_length_96040	89725	89801	77	forward		CD630_RS00225
gene	HC52_core_0139_length_68021	48023	48099	77	forward		CD630_RS00230
gene	HC52_core_0141_length_96040	73109	73185	77	forward		CD630_RS00230
gene	HC52_core_0141_length_96040	73407	73483	77	forward		CD630_RS00230
gene	HC52_core_0139_length_68021	48107	48183	77	forward		CD630_RS00235
gene	HC52_core_0139_length_68021	49944	50020	77	forward		CD630_RS00235
gene	HC52_core_0138_length_21275	7861	7936	76	reverse		CD630_RS00240
gene	HC52_core_0139_length_68021	48192	48267	76	forward		CD630_RS00240
gene	HC52_core_0139_length_68021	49510	49585	76	forward		CD630_RS00240
gene	HC52_core_0139_length_68021	50029	50104	76	forward		CD630_RS00240
gene	HC52_core_0141_length_96040	72826	72901	76	forward		CD630_RS00240
gene	HC52_core_0139_length_68021	48275	48348	74	forward		CD630_RS00245
gene	HC52_core_0139_length_68021	50112	50185	74	forward		CD630_RS00245
gene	HC52_core_0139_length_68021	48355	48429	75	forward		CD630_RS00250
gene	HC52_core_0141_length_96040	72059	72133	75	forward		CD630_RS00250
gene	HC52_core_0141_length_96040	95007	95081	75	forward		CD630_RS00250
gene	HC52_core_0141_length_96040	72299	72375	77	forward		CD630_RS00280
gene	HC52_core_0141_length_96040	95520	95596	77	forward		CD630_RS00280
gene	HC52_core_0139_length_68021	49241	49315	75	forward		CD630_RS00300
gene	HC52_core_0141_length_96040	95607	95681	75	forward		CD630_RS00300
gene	HC52_core_0139_length_68021	50192	50268	77	forward		CD630_RS00355
gene	HC52_core_0139_length_68021	50281	50356	76	forward		CD630_RS00360
gene	HC52_core_0139_length_68021	50432	50845	414	forward		CD630_RS00365
gene	HC52_core_0139_length_68021	51154	54585	3432	forward		CD630_RS00370
gene	HC52_core_0139_length_68021	54827	56755	1929	forward		CD630_RS00375
gene	HC52_core_0139_length_68021	57212	57676	465	forward		CD630_RS00380
gene	HC52_core_0139_length_68021	57683	58177	495	forward		CD630_RS00385
gene	HC52_core_0139_length_68021	58193	59218	1026	forward		CD630_RS00390
gene	HC52_core_0139_length_68021	59205	61652	2448	forward		CD630_RS00395
radA gene	HC52_core_0139_length_68021	61832	63205	1374	forward	radA	CD630_RS00400
disA gene	HC52_core_0139_length_68021	63208	64278	1071	forward	disA	CD630_RS00405
gene	HC52_core_0139_length_68021	64367	65461	1095	forward		CD630_RS00410
gene	HC52_core_0139_length_68021	65590	67767	2178	forward		CD630_RS00415
gene	HC52_core_0140_length_3218	27	1673	1647	forward		CD630_RS00430
gene	HC52_core_0140_length_3218	1770	3143	1374	forward		CD630_RS00435
gene	HC52_core_0141_length_96040	230	1183	954	forward		CD630_RS00440
gene	HC52_core_0141_length_96040	1221	2183	963	forward		CD630_RS00445
gene	HC52_core_0141_length_96040	2208	3194	987	forward		CD630_RS00450
gene	HC52_core_0141_length_96040	3207	4253	1047	forward		CD630_RS00455
lpdA gene	HC52_core_0141_length_96040	4420	6150	1731	forward	lpdA	CD630_RS00460
gene	HC52_core_0141_length_96040	6568	9516	2949	forward		CD630_RS00465
gene	HC52_core_0141_length_96040	9494	9958	465	forward		CD630_RS00470
gene	HC52_core_0141_length_96040	10053	10340	288	forward		CD630_RS00475
gene	HC52_core_0141_length_96040	10417	11766	1350	forward		CD630_RS00480
gene	HC52_core_0141_length_96040	11801	12274	474	forward		CD630_RS00485
gene	HC52_core_0141_length_96040	12446	13096	651	forward		CD630_RS00490
gene	HC52_core_0141_length_96040	13270	14202	933	forward		CD630_RS00495
ispD gene	HC52_core_0141_length_96040	14476	15189	714	forward	ispD	CD630_RS00500
ispF gene	HC52_core_0141_length_96040	15186	15671	486	forward	ispF	CD630_RS00505
gene	HC52_core_0141_length_96040	16038	17753	1716	forward		CD630_RS00510
proS gene	HC52_core_0141_length_96040	17875	19320	1446	forward	proS	CD630_RS00515
gltX gene	HC52_core_0141_length_96040	19758	21239	1482	forward	gltX	CD630_RS00520
cysS gene	HC52_core_0141_length_96040	21760	23157	1398	forward	cysS	CD630_RS00525
gene	HC52_core_0141_length_96040	23160	23555	396	forward		CD630_RS00530
thyX gene	HC52_core_0141_length_96040	23661	24419	759	forward	thyX	CD630_RS00535
rlmB gene	HC52_core_0141_length_96040	24432	25169	738	forward	rlmB	CD630_RS00540
gene	HC52_core_0141_length_96040	25172	25699	528	forward		CD630_RS00545
sigH gene	HC52_core_0141_length_96040	25764	26411	648	forward	sigH	CD630_RS00550
tuf gene	HC52_core_0141_length_96040	26485	27678	1194	forward	tuf	CD630_RS00555
tuf gene	HC52_core_0141_length_96040	43678	44871	1194	forward	tuf	CD630_RS00555
rpmG gene	HC52_core_0141_length_96040	27928	28077	150	forward	rpmG	CD630_RS00560
secE gene	HC52_core_0141_length_96040	28103	28324	222	forward	secE	CD630_RS00565
nusG gene	HC52_core_0141_length_96040	28344	28886	543	forward	nusG	CD630_RS00570
rplK gene	HC52_core_0141_length_96040	28925	29350	426	forward	rplK	CD630_RS00575
rplA gene	HC52_core_0141_length_96040	29421	30119	699	forward	rplA	CD630_RS00580
rplJ gene	HC52_core_0141_length_96040	30342	30848	507	forward	rplJ	CD630_RS00585
rplL gene	HC52_core_0141_length_96040	30906	31271	366	forward	rplL	CD630_RS00590
gene	HC52_core_0141_length_96040	31663	32451	789	forward		CD630_RS00595
rpoB gene	HC52_core_0141_length_96040	32922	36638	3717	forward	rpoB	CD630_RS00600
rpoC gene	HC52_core_0141_length_96040	36680	40165	3486	forward	rpoC	CD630_RS00605
rpsL gene	HC52_core_0141_length_96040	40454	40876	423	forward	rpsL	CD630_RS00610
rpsG gene	HC52_core_0141_length_96040	41000	41470	471	forward	rpsG	CD630_RS00615
fusA gene	HC52_core_0141_length_96040	41519	43585	2067	forward	fusA	CD630_RS00620
rpsJ gene	HC52_core_0141_length_96040	45243	45554	312	forward	rpsJ	CD630_RS00630
rplC gene	HC52_core_0141_length_96040	45646	46275	630	forward	rplC	CD630_RS00635
rplD gene	HC52_core_0141_length_96040	46305	46928	624	forward	rplD	CD630_RS00640
rplW gene	HC52_core_0141_length_96040	46928	47218	291	forward	rplW	CD630_RS00645
rplB gene	HC52_core_0141_length_96040	47248	48078	831	forward	rplB	CD630_RS00650
rpsS gene	HC52_core_0141_length_96040	48113	48394	282	forward	rpsS	CD630_RS00655
rplV gene	HC52_core_0141_length_96040	48426	48761	336	forward	rplV	CD630_RS00660
rpsC gene	HC52_core_0141_length_96040	48784	>49419	>636	forward	rpsC	CD630_RS00665
rplP gene	HC52_core_0141_length_96040	49635	50066	432	forward	rplP	CD630_RS00670
rpmC gene	HC52_core_0141_length_96040	50068	50271	204	forward	rpmC	CD630_RS00675
rpsQ gene	HC52_core_0141_length_96040	50295	50549	255	forward	rpsQ	CD630_RS00680
rplN gene	HC52_core_0141_length_96040	50575	50943	369	forward	rplN	CD630_RS00685
rplX gene	HC52_core_0141_length_96040	50967	51272	306	forward	rplX	CD630_RS00690
rplE gene	HC52_core_0141_length_96040	51302	51844	543	forward	rplE	CD630_RS00695
gene	HC52_core_0141_length_96040	51862	52047	186	forward		CD630_RS00700
rpsH gene	HC52_core_0141_length_96040	52080	52478	399	forward	rpsH	CD630_RS00705
rplF gene	HC52_core_0141_length_96040	52509	53051	543	forward	rplF	CD630_RS00710
rplR gene	HC52_core_0141_length_96040	53087	53455	369	forward	rplR	CD630_RS00715
rpsE gene	HC52_core_0141_length_96040	53476	53985	510	forward	rpsE	CD630_RS00720
rpmD gene	HC52_core_0141_length_96040	54000	54185	186	forward	rpmD	CD630_RS00725
rplO gene	HC52_core_0141_length_96040	54218	54661	444	forward	rplO	CD630_RS00730
secY gene	HC52_core_0141_length_96040	54705	55973	1269	forward	secY	CD630_RS00735
gene	HC52_core_0141_length_96040	55990	56640	651	forward		CD630_RS00740
map gene	HC52_core_0141_length_96040	56641	57387	747	forward	map	CD630_RS00745
gene	HC52_core_0141_length_96040	57409	57678	270	forward		CD630_RS00750
infA gene	HC52_core_0141_length_96040	57716	57934	219	forward	infA	CD630_RS00755
rpmJ gene	HC52_core_0141_length_96040	57970	58083	114	forward	rpmJ	CD630_RS00760
rpsM gene	HC52_core_0141_length_96040	58236	58607	372	forward	rpsM	CD630_RS00765
rpsK gene	HC52_core_0141_length_96040	58643	59041	399	forward	rpsK	CD630_RS00770
rpsD gene	HC52_core_0141_length_96040	59073	59696	624	forward	rpsD	CD630_RS00775
gene	HC52_core_0141_length_96040	59774	60721	948	forward		CD630_RS00780
rplQ gene	HC52_core_0141_length_96040	60742	61083	342	forward	rplQ	CD630_RS00785
gene	HC52_core_0141_length_96040	61203	62036	834	forward		CD630_RS00790
gene	HC52_core_0141_length_96040	62024	62890	867	forward		CD630_RS00795
gene	HC52_core_0141_length_96040	62884	63687	804	forward		CD630_RS00800
truA gene	HC52_core_0141_length_96040	63719	64450	732	forward	truA	CD630_RS00805
rplM gene	HC52_core_0141_length_96040	64570	65001	432	forward	rplM	CD630_RS00810
rpsI gene	HC52_core_0141_length_96040	65030	65422	393	forward	rpsI	CD630_RS00815
cwlD gene	HC52_core_0141_length_96040	65929	66633	705	forward	cwlD	CD630_RS00820
gene	HC52_core_0041_length_76005	31564	33066	1503	reverse		CD630_RS00825
gene	HC52_core_0121_length_79454	40169	41671	1503	reverse		CD630_RS00825
gene	HC52_core_0141_length_96040	73845	75347	1503	forward		CD630_RS00825
gene	HC52_core_0159_length_26841	21185	22687	1503	forward		CD630_RS00825
gene	HC52_core_0267_length_16818	9645	11147	1503	forward		CD630_RS00825
rrf gene	HC52_core_0141_length_96040	71936	72052	117	forward	rrf	CD630_RS00840
gene	HC52_core_0141_length_96040	72218	72293	76	forward		CD630_RS00855
gene	HC52_core_0141_length_96040	73010	73100	91	forward		CD630_RS00900
gene	HC52_core_0235_length_11165	5566	5656	91	forward		CD630_RS00900
gene	HC52_core_0141_length_96040	73271	73346	76	forward		CD630_RS00910
gene	HC52_core_0141_length_96040	73490	73566	77	forward		CD630_RS00920
gene	HC52_core_0141_length_96040	73653	73729	77	forward		CD630_RS00930
gene	HC52_core_0121_length_79454	37008	39905	2898	reverse		CD630_RS00945
gene	HC52_core_0141_length_96040	91859	94755	2897	forward		CD630_RS00945
gene	HC52_core_0141_length_96040	79146	80330	1185	reverse		CD630_RS00955
gene	HC52_core_0141_length_96040	80703	83054	2352	forward		CD630_RS00960
nrdG gene	HC52_core_0141_length_96040	83076	83615	540	forward	nrdG	CD630_RS00965
gene	HC52_core_0041_length_76005	28383	31280	2898	reverse		CD630_RS00980
rrf gene	HC52_core_0139_length_68021	26663	26779	117	forward	rrf	CD630_RS00985
rrf gene	HC52_core_0141_length_96040	89503	89619	117	forward	rrf	CD630_RS00985
gene	HC52_core_0139_length_68021	26785	26873	89	forward		CD630_RS00990
gene	HC52_core_0141_length_96040	89625	89713	89	forward		CD630_RS00990
gene	HC52_core_0127_length_40259	14201	17098	2898	reverse		CD630_RS01010
gene	HC52_core_0139_length_68021	29080	31977	2898	forward		CD630_RS01010
gene	HC52_core_0139_length_68021	43313	46210	2898	forward		CD630_RS01010
gene	HC52_core_0139_length_68021	23563	26460	2898	forward		CD630_RS01010
gene	HC52_core_0141_length_96040	75791	78688	2898	forward		CD630_RS01010
gene	HC52_core_0141_length_96040	86404	89301	2898	forward		CD630_RS01010
gene	HC52_core_0141_length_96040	68907	71804	2898	forward		CD630_RS01010
gene	HC52_core_0141_length_96040	95188	95263	76	forward		CD630_RS01030
gene	HC52_core_0141_length_96040	95691	95764	74	forward		CD630_RS01060
cdaA gene	HC52_core_0142_length_39692	560	1399	840	forward	cdaA	CD630_RS01065
gene	HC52_core_0142_length_39692	1396	2577	1182	forward		CD630_RS01070
ptb gene	HC52_core_0142_length_39692	2881	3783	903	forward	ptb	CD630_RS01075
buk gene	HC52_core_0142_length_39692	3805	4884	1080	forward	buk	CD630_RS01080
gene	HC52_core_0142_length_39692	4874	5551	678	forward		CD630_RS01085
gene	HC52_core_0142_length_39692	5594	5809	216	forward		CD630_RS01090
gene	HC52_core_0142_length_39692	5838	6917	1080	forward		CD630_RS01095
gene	HC52_core_0142_length_39692	6917	7669	753	forward		CD630_RS01100
gene	HC52_core_0142_length_39692	7670	8227	558	forward		CD630_RS01105
glmM gene	HC52_core_0142_length_39692	8397	9743	1347	forward	glmM	CD630_RS01110
glmS gene	HC52_core_0142_length_39692	10010	11842	1833	forward	glmS	CD630_RS01115
gene	HC52_core_0142_length_39692	12294	13589	1296	forward		CD630_RS01120
gene	HC52_core_0142_length_39692	14031	14768	738	forward		CD630_RS01125
murA gene	HC52_core_0142_length_39692	14789	16042	1254	forward	murA	CD630_RS01130
spoIID gene	HC52_core_0142_length_39692	16129	17193	1065	forward	spoIID	CD630_RS01135
gene	HC52_core_0142_length_39692	17259	17927	669	forward		CD630_RS01140
spoIIID gene	HC52_core_0142_length_39692	18025	18285	261	forward	spoIIID	CD630_RS01145
gene	HC52_core_0142_length_39692	18482	19501	1020	forward		CD630_RS01150
fabZ gene	HC52_core_0142_length_39692	19517	19945	429	forward	fabZ	CD630_RS01155
yyaC gene	HC52_core_0142_length_39692	20056	20565	510	reverse	yyaC	CD630_RS01160
metK gene	HC52_core_0142_length_39692	20994	22187	1194	forward	metK	CD630_RS01165
gene	HC52_core_0142_length_39692	22503	23600	1098	forward		CD630_RS01170
gene	HC52_core_0142_length_39692	23864	26083	2220	forward		CD630_RS01175
gene	HC52_core_0142_length_39692	26128	26868	741	forward		CD630_RS01180
gene	HC52_core_0142_length_39692	27209	29113	1905	forward		CD630_RS01185
gene	HC52_core_0142_length_39692	29254	29562	309	forward		CD630_RS01190
gene	HC52_core_0142_length_39692	29586	29912	327	forward		CD630_RS01195
celB gene	HC52_core_0142_length_39692	29951	31285	1335	forward	celB	CD630_RS01200
gene	HC52_core_0142_length_39692	31296	31814	519	forward		CD630_RS01205
gene	HC52_core_0142_length_39692	31910	32869	960	forward		CD630_RS01210
gene	HC52_core_0142_length_39692	32918	33970	1053	forward		CD630_RS01215
gene	HC52_core_0142_length_39692	33973	34647	675	forward		CD630_RS01220
raiA gene	HC52_core_0142_length_39692	35200	35751	552	forward	raiA	CD630_RS01225
secA gene	HC52_core_0142_length_39692	35883	38558	2676	forward	secA	CD630_RS01230
prfB gene	HC52_core_0142_length_39692	38652	39680	1029	forward	prfB	CD630_RS01235
gene	HC52_core_0143_length_12916	97	2238	2142	forward		CD630_RS01240
gene	HC52_core_0143_length_12916	2386	3552	1167	forward		CD630_RS01245
gene	HC52_core_0143_length_12916	3853	4458	606	forward		CD630_RS01250
gene	HC52_core_0143_length_12916	4787	5827	1041	forward		CD630_RS01255
tsaE gene	HC52_core_0143_length_12916	5966	6418	453	forward	tsaE	CD630_RS01260
tsaB gene	HC52_core_0143_length_12916	6418	7134	717	forward	tsaB	CD630_RS01265
rimI gene	HC52_core_0143_length_12916	7124	7600	477	forward	rimI	CD630_RS01270
tsaD gene	HC52_core_0143_length_12916	7606	8622	1017	forward	tsaD	CD630_RS01275
hpdB gene	HC52_core_0143_length_12916	8919	11627	2709	forward	hpdB	CD630_RS01280
hpdC gene	HC52_core_0143_length_12916	11631	11888	258	forward	hpdC	CD630_RS01285
hpdA gene	HC52_core_0143_length_12916	11881	12831	951	forward	hpdA	CD630_RS01290
gene	HC52_core_0144_length_977	312	966	655	reverse		CD630_RS01300
gene	HC52_core_0145_length_816	329	796	468	forward		CD630_RS01305
gene	HC52_core_0147_length_15386	538	1188	651	forward		CD630_RS01360
gene	HC52_core_0147_length_15386	1328	2704	1377	reverse		CD630_RS01365
gene	HC52_core_0147_length_15386	2720	4633	1914	reverse		CD630_RS01370
gene	HC52_core_0147_length_15386	4769	5401	633	forward		CD630_RS01375
gene	HC52_core_0147_length_15386	5549	6079	531	forward		CD630_RS01380
gene	HC52_core_0147_length_15386	6255	6425	171	reverse		CD630_RS01385
gene	HC52_core_0147_length_15386	6710	7777	1068	forward		CD630_RS01390
cooS gene	HC52_core_0147_length_15386	7947	9848	1902	forward	cooS	CD630_RS01395
gene	HC52_core_0147_length_15386	9841	10314	474	forward		CD630_RS01400
gene	HC52_core_0147_length_15386	10289	11515	1227	forward		CD630_RS01405
gene	HC52_core_0147_length_15386	11654	12841	1188	reverse		CD630_RS01410
gene	HC52_core_0147_length_15386	13114	13938	825	forward		CD630_RS01415
gluD gene	HC52_core_0147_length_15386	14067	15332	1266	forward	gluD	CD630_RS01420
gene	HC52_core_0148_length_1227	105	>1227	>1123	forward		CD630_RS01435
gene	HC52_core_0149_length_17201	365	1387	1023	forward		CD630_RS01440
pyrB gene	HC52_core_0149_length_17201	1684	2604	921	forward	pyrB	CD630_RS01445
gene	HC52_core_0149_length_17201	2643	3335	693	forward		CD630_RS01450
gene	HC52_core_0149_length_17201	3328	4230	903	forward		CD630_RS01455
pyrE gene	HC52_core_0149_length_17201	4315	4899	585	forward	pyrE	CD630_RS01460
gene	HC52_core_0149_length_17201	5114	6040	927	forward		CD630_RS01465
gene	HC52_core_0149_length_17201	6092	6982	891	reverse		CD630_RS01470
gene	HC52_core_0149_length_17201	7170	8201	1032	forward		CD630_RS01475
gene	HC52_core_0149_length_17201	8495	9370	876	forward		CD630_RS01480
cls gene	HC52_core_0149_length_17201	9388	10878	1491	forward	cls	CD630_RS01485
gene	HC52_core_0149_length_17201	11071	11355	285	forward		CD630_RS01490
groL gene	HC52_core_0149_length_17201	11388	13016	1629	forward	groL	CD630_RS01495
larB gene	HC52_core_0149_length_17201	13278	14018	741	forward	larB	CD630_RS01500
guaA gene	HC52_core_0149_length_17201	15667	>17201	>1535	forward	guaA	CD630_RS01515
gene	HC52_core_0151_length_3163	231	1622	1392	forward		CD630_RS01520
gene	HC52_core_0151_length_3163	1770	2078	309	reverse		CD630_RS01525
gene	HC52_core_0151_length_3163	2115	2636	522	forward		CD630_RS01530
uvrA gene	HC52_core_0152_length_3725	163	3591	3429	reverse	uvrA	CD630_RS01540
gene	HC52_core_0153_length_8871	184	2418	2235	forward		CD630_RS01545
gene	HC52_core_0153_length_8871	2674	4704	2031	forward		CD630_RS01550
gene	HC52_core_0153_length_8871	4701	5153	453	forward		CD630_RS01555
gene	HC52_core_0153_length_8871	5155	6210	1056	forward		CD630_RS01560
gene	HC52_core_0153_length_8871	6277	6585	309	forward		CD630_RS01565
gene	HC52_core_0153_length_8871	6689	7954	1266	forward		CD630_RS01570
gene	HC52_core_0153_length_8871	8042	8772	731	forward		CD630_RS01575
gene	HC52_core_0154_length_756	64	357	294	reverse		CD630_RS01590
gene	HC52_core_0154_length_756	363	578	216	reverse		CD630_RS01595
gene	HC52_core_0155_length_11966	6	518	513	reverse		CD630_RS01610
purE gene	HC52_core_0155_length_11966	968	1444	477	forward	purE	CD630_RS01615
purC gene	HC52_core_0155_length_11966	1450	2148	699	forward	purC	CD630_RS01620
purF gene	HC52_core_0155_length_11966	2160	3527	1368	forward	purF	CD630_RS01625
purM gene	HC52_core_0155_length_11966	3521	4597	1077	forward	purM	CD630_RS01630
purN gene	HC52_core_0155_length_11966	4591	5184	594	forward	purN	CD630_RS01635
purH gene	HC52_core_0155_length_11966	5177	6709	1533	forward	purH	CD630_RS01640
purD gene	HC52_core_0155_length_11966	6720	7970	1251	forward	purD	CD630_RS01645
gene	HC52_core_0155_length_11966	7995	11801	3807	forward		CD630_RS01650
gene	HC52_core_0156_length_11132	27	695	669	forward		CD630_RS01655
gene	HC52_core_0156_length_11132	704	1132	429	forward		CD630_RS01660
gene	HC52_core_0156_length_11132	1156	1470	315	forward		CD630_RS01665
flgM gene	HC52_core_0156_length_11132	1622	1897	276	forward	flgM	CD630_RS01670
gene	HC52_core_0156_length_11132	1902	2318	417	forward		CD630_RS01675
flgK gene	HC52_core_0156_length_11132	2336	3646	1311	forward	flgK	CD630_RS01680
flgL gene	HC52_core_0156_length_11132	3665	4597	933	forward	flgL	CD630_RS01685
fliW gene	HC52_core_0156_length_11132	4616	5005	390	forward	fliW	CD630_RS01690
csrA gene	HC52_core_0156_length_11132	4999	5211	213	forward	csrA	CD630_RS01695
fliS gene	HC52_core_0156_length_11132	5233	5628	396	forward	fliS	CD630_RS01700
fliS gene	HC52_core_0156_length_11132	5628	5978	351	forward	fliS	CD630_RS01705
fliD gene	HC52_core_0156_length_11132	6005	7528	1524	forward	fliD	CD630_RS01710
gene	HC52_core_0156_length_11132	7531	7866	336	forward		CD630_RS01715
fliC gene	HC52_core_0156_length_11132	7968	8840	873	forward	fliC	CD630_RS01720
gene	HC52_core_0156_length_11132	8933	11074	2142	forward		CD630_RS01725
gene	HC52_core_0157_length_9218	<1	1182	>1182	forward		CD630_RS01890
htpG gene	HC52_core_0157_length_9218	1298	3235	1938	forward	htpG	CD630_RS01895
gene	HC52_core_0157_length_9218	3622	4752	1131	forward		CD630_RS01900
splB gene	HC52_core_0157_length_9218	4979	6001	1023	forward	splB	CD630_RS01905
gene	HC52_core_0157_length_9218	6183	7094	912	forward		CD630_RS01910
gene	HC52_core_0157_length_9218	7109	7525	417	forward		CD630_RS01915
gene	HC52_core_0157_length_9218	7625	8017	393	reverse		CD630_RS01920
gene	HC52_core_0157_length_9218	8158	8553	396	forward		CD630_RS01925
gene	HC52_core_0157_length_9218	8956	9162	207	forward		CD630_RS01930
gene	HC52_core_0158_length_13225	210	953	744	reverse		CD630_RS01940
gene	HC52_core_0158_length_13225	1119	3686	2568	forward		CD630_RS01945
gene	HC52_core_0158_length_13225	3916	4320	405	forward		CD630_RS01950
gene	HC52_core_0158_length_13225	4344	4841	498	forward		CD630_RS01955
gene	HC52_core_0158_length_13225	4844	5245	402	forward		CD630_RS01960
gene	HC52_core_0158_length_13225	5263	5751	489	forward		CD630_RS01965
gene	HC52_core_0158_length_13225	5778	6533	756	forward		CD630_RS01970
gene	HC52_core_0158_length_13225	6533	7396	864	forward		CD630_RS01975
gene	HC52_core_0158_length_13225	7443	7922	480	forward		CD630_RS01980
gene	HC52_core_0158_length_13225	7987	9294	1308	forward		CD630_RS01985
gene	HC52_core_0158_length_13225	10254	11348	1095	forward		CD630_RS01995
gene	HC52_core_0158_length_13225	11353	11553	201	forward		CD630_RS02000
gene	HC52_core_0158_length_13225	11550	12470	921	forward		CD630_RS02005
gene	HC52_core_0158_length_13225	12467	13225	759	forward		CD630_RS02010
gene	HC52_core_0159_length_26841	118	1191	1074	forward		CD630_RS02015
gene	HC52_core_0159_length_26841	1261	1524	264	forward		CD630_RS02020
bioB gene	HC52_core_0159_length_26841	1730	2707	978	forward	bioB	CD630_RS02025
gene	HC52_core_0159_length_26841	2935	3948	1014	forward		CD630_RS02030
rbsK gene	HC52_core_0159_length_26841	3990	4880	891	forward	rbsK	CD630_RS02035
gene	HC52_core_0159_length_26841	4928	5890	963	forward		CD630_RS02040
gene	HC52_core_0159_length_26841	5944	7455	1512	forward		CD630_RS02045
gene	HC52_core_0159_length_26841	7439	8437	999	forward		CD630_RS02050
gene	HC52_core_0159_length_26841	8621	9883	1263	forward		CD630_RS02055
gene	HC52_core_0159_length_26841	9903	10646	744	forward		CD630_RS02060
gene	HC52_core_0159_length_26841	10819	12204	1386	forward		CD630_RS02065
gene	HC52_core_0159_length_26841	12423	13262	840	forward		CD630_RS02070
gene	HC52_core_0159_length_26841	13252	13695	444	forward		CD630_RS02075
gene	HC52_core_0159_length_26841	13706	14197	492	forward		CD630_RS02080
gene	HC52_core_0159_length_26841	14399	15127	729	reverse		CD630_RS02085
gene	HC52_core_0159_length_26841	15252	16340	1089	forward		CD630_RS02090
gene	HC52_core_0159_length_26841	16777	17625	849	reverse		CD630_RS02095
gene	HC52_core_0159_length_26841	17824	18189	366	forward		CD630_RS02100
gene	HC52_core_0159_length_26841	18212	20599	2388	forward		CD630_RS02105
gene	HC52_core_0159_length_26841	26228	26836	609	forward		CD630_RS02125
gene	HC52_core_0160_length_9170	85	1014	930	forward		CD630_RS02160
gene	HC52_core_0160_length_9170	1028	2800	1773	forward		CD630_RS02165
gene	HC52_core_0160_length_9170	3306	4058	753	forward		CD630_RS02170
gene	HC52_core_0160_length_9170	4048	4326	279	forward		CD630_RS02175
cbiQ gene	HC52_core_0160_length_9170	4329	5027	699	forward	cbiQ	CD630_RS02180
gene	HC52_core_0160_length_9170	5020	5838	819	forward		CD630_RS02185
gene	HC52_core_0160_length_9170	6093	8357	2265	forward		CD630_RS02190
gene	HC52_core_0161_length_2078	532	1284	753	forward		CD630_RS02200
gene	HC52_core_0161_length_2078	1349	1873	525	forward		CD630_RS02205
gene	HC52_core_0163_length_1758	16	1614	1599	reverse		CD630_RS02215
adhE gene	HC52_core_0164_length_3924	482	3124	2643	forward	adhE	CD630_RS02220
gene	HC52_core_0164_length_3924	3484	3825	342	reverse		CD630_RS02225
gene	HC52_core_0165_length_35067	34	5091	5058	reverse		CD630_RS02250
gene	HC52_core_0165_length_35067	5116	5535	420	reverse		CD630_RS02255
gene	HC52_core_0165_length_35067	5769	6020	252	reverse		CD630_RS02260
gene	HC52_core_0165_length_35067	6109	6840	732	forward		CD630_RS02265
gene	HC52_core_0165_length_35067	6899	7810	912	forward		CD630_RS02270
gene	HC52_core_0165_length_35067	7861	8673	813	forward		CD630_RS02275
gene	HC52_core_0165_length_35067	8782	9474	693	forward		CD630_RS02280
gene	HC52_core_0165_length_35067	9561	10502	942	forward		CD630_RS02285
gene	HC52_core_0165_length_35067	10539	11310	772	forward		CD630_RS02290
gene	HC52_core_0165_length_35067	11848	12408	561	forward		CD630_RS02295
gene	HC52_core_0165_length_35067	12436	12927	492	forward		CD630_RS02300
gene	HC52_core_0165_length_35067	13156	13707	552	forward		CD630_RS02305
gene	HC52_core_0165_length_35067	13793	14725	933	forward		CD630_RS02310
gene	HC52_core_0165_length_35067	14780	15377	598	forward		CD630_RS02315
gene	HC52_core_0165_length_35067	15368	15643	276	forward		CD630_RS02485
gene	HC52_core_0165_length_35067	15890	17752	1863	forward		CD630_RS02490
gene	HC52_core_0165_length_35067	17755	19221	1467	forward		CD630_RS02495
gene	HC52_core_0165_length_35067	19245	20081	837	forward		CD630_RS02500
asnB gene	HC52_core_0165_length_35067	20647	22230	1584	forward	asnB	CD630_RS02505
gene	HC52_core_0165_length_35067	22295	22891	597	reverse		CD630_RS02510
gene	HC52_core_0165_length_35067	22918	23436	519	reverse		CD630_RS02515
gene	HC52_core_0165_length_35067	23807	24805	999	reverse		CD630_RS02520
hadA gene	HC52_core_0165_length_35067	25482	26681	1200	forward	hadA	CD630_RS02525
hadI gene	HC52_core_0165_length_35067	26720	27520	801	forward	hadI	CD630_RS02530
hadB gene	HC52_core_0165_length_35067	27535	28761	1227	forward	hadB	CD630_RS02535
hadC gene	HC52_core_0165_length_35067	28761	29888	1128	forward	hadC	CD630_RS02540
acdB gene	HC52_core_0165_length_35067	29936	31069	1134	forward	acdB	CD630_RS02545
etfB gene	HC52_core_0165_length_35067	31102	31887	786	forward	etfB	CD630_RS02550
gene	HC52_core_0165_length_35067	31906	32943	1038	forward		CD630_RS02555
gene	HC52_core_0165_length_35067	33426	35057	1632	forward		CD630_RS02560
fba gene	HC52_core_0166_length_3747	85	1011	927	reverse	fba	CD630_RS02565
gene	HC52_core_0166_length_3747	1341	1670	330	forward		CD630_RS02570
gene	HC52_core_0166_length_3747	1670	2392	723	forward		CD630_RS02575
rlmD gene	HC52_core_0166_length_3747	2425	>3747	>1323	forward	rlmD	CD630_RS02580
gene	HC52_core_0168_length_11401	261	1661	1401	forward		CD630_RS02750
ord gene	HC52_core_0168_length_11401	1917	2984	1068	forward	ord	CD630_RS02755
ortA gene	HC52_core_0168_length_11401	3105	3413	309	forward	ortA	CD630_RS02760
ortB gene	HC52_core_0168_length_11401	3406	4836	1431	forward	ortB	CD630_RS02765
gene	HC52_core_0168_length_11401	4914	5288	375	forward		CD630_RS02770
oraE gene	HC52_core_0168_length_11401	5282	7486	2205	forward	oraE	CD630_RS02775
gene	HC52_core_0168_length_11401	7486	8895	1410	forward		CD630_RS02780
orr gene	HC52_core_0168_length_11401	8880	9944	1065	forward	orr	CD630_RS02785
nhaC gene	HC52_core_0168_length_11401	9974	11395	1422	forward	nhaC	CD630_RS02790
gene	HC52_core_0169_length_1350	283	747	465	forward		CD630_RS02795
gene	HC52_core_0169_length_1350	981	1343	363	forward		CD630_RS02800
gene	HC52_core_0170_length_3122	75	911	837	forward		CD630_RS02820
gene	HC52_core_0170_length_3122	995	3109	2115	forward		CD630_RS02825
gene	HC52_core_0171_length_7417	82	1035	954	forward		CD630_RS02840
gene	HC52_core_0171_length_7417	1379	2062	684	forward		CD630_RS02845
gene	HC52_core_0171_length_7417	2059	4719	2661	forward		CD630_RS02850
gene	HC52_core_0171_length_7417	4900	6081	1182	reverse		CD630_RS02855
gene	HC52_core_0171_length_7417	6081	6743	663	reverse		CD630_RS02860
gene	HC52_core_0171_length_7417	6875	>7417	>543	reverse		CD630_RS02865
gene	HC52_core_0172_length_2660	280	2079	1800	reverse		CD630_RS02900
gene	HC52_core_0172_length_2660	2082	2468	387	reverse		CD630_RS02905
gene	HC52_core_0173_length_1271	99	725	627	reverse		CD630_RS02925
gene	HC52_core_0173_length_1271	868	1125	258	reverse		CD630_RS02930
gene	HC52_core_0175_length_7119	<1	710	>710	forward		CD630_RS02945
gene	HC52_core_0175_length_7119	707	1483	777	forward		CD630_RS02950
gene	HC52_core_0175_length_7119	1550	2230	681	forward		CD630_RS02955
gene	HC52_core_0175_length_7119	2249	3673	1425	forward		CD630_RS02960
gene	HC52_core_0175_length_7119	3913	6381	2469	reverse		CD630_RS02965
gene	HC52_core_0175_length_7119	6384	7052	669	reverse		CD630_RS02970
gene	HC52_core_0176_length_9260	2	1162	1161	reverse		CD630_RS02975
gene	HC52_core_0176_length_9260	1150	1824	675	reverse		CD630_RS02980
gene	HC52_core_0176_length_9260	2645	3472	828	reverse		CD630_RS02985
sugE gene	HC52_core_0176_length_9260	3854	4174	321	forward	sugE	CD630_RS02990
gene	HC52_core_0176_length_9260	4307	4987	681	reverse		CD630_RS02995
gene	HC52_core_0176_length_9260	5383	6435	1053	forward		CD630_RS03000
gene	HC52_core_0176_length_9260	6491	6898	408	forward		CD630_RS03005
gene	HC52_core_0176_length_9260	6927	7400	474	forward		CD630_RS03010
gene	HC52_core_0176_length_9260	7447	8205	759	forward		CD630_RS03015
gene	HC52_core_0176_length_9260	8229	9068	840	forward		CD630_RS03020
gene	HC52_core_0178_length_19287	241	1470	1230	reverse		CD630_RS03150
gene	HC52_core_0178_length_19287	1528	4362	2835	reverse		CD630_RS03155
gene	HC52_core_0178_length_19287	5084	5845	762	forward		CD630_RS03160
gene	HC52_core_0178_length_19287	5846	6340	495	forward		CD630_RS03165
gene	HC52_core_0178_length_19287	6566	7744	1179	forward		CD630_RS03170
gene	HC52_core_0178_length_19287	7998	9605	1608	forward		CD630_RS03175
gene	HC52_core_0178_length_19287	9596	10300	705	forward		CD630_RS03180
gene	HC52_core_0178_length_19287	11470	14568	3099	forward		CD630_RS03185
gene	HC52_core_0178_length_19287	14691	15977	1287	forward		CD630_RS03190
gene	HC52_core_0178_length_19287	17449	18458	1010	reverse		CD630_RS03200
gene	HC52_core_0179_length_3163	17	1327	1311	reverse		CD630_RS03210
gene	HC52_core_0179_length_3163	1340	1810	471	reverse		CD630_RS03215
gene	HC52_core_0179_length_3163	1814	2665	852	reverse		CD630_RS03220
gene	HC52_core_0180_length_7434	166	1077	912	forward		CD630_RS03225
gene	HC52_core_0180_length_7434	1252	1749	498	forward		CD630_RS03230
gene	HC52_core_0180_length_7434	2493	2855	363	forward		CD630_RS03235
gene	HC52_core_0180_length_7434	3049	3537	489	forward		CD630_RS03240
gene	HC52_core_0180_length_7434	3534	4019	486	forward		CD630_RS03245
gene	HC52_core_0180_length_7434	4062	4580	519	forward		CD630_RS03250
gene	HC52_core_0180_length_7434	4716	5675	960	forward		CD630_RS03255
gene	HC52_core_0180_length_7434	5701	7404	1704	forward		CD630_RS03260
gene	HC52_core_0181_length_6972	109	2232	2124	forward		CD630_RS03265
gene	HC52_core_0181_length_6972	2245	2685	441	forward		CD630_RS03270
gene	HC52_core_0181_length_6972	2721	3524	804	forward		CD630_RS03275
gene	HC52_core_0181_length_6972	3564	4160	597	forward		CD630_RS03280
gene	HC52_core_0181_length_6972	4266	5129	864	forward		CD630_RS03285
gene	HC52_core_0181_length_6972	5196	6185	990	forward		CD630_RS03290
gene	HC52_core_0181_length_6972	6277	6888	612	forward		CD630_RS03295
gene	HC52_core_0182_length_2677	219	998	780	forward		CD630_RS03300
gene	HC52_core_0182_length_2677	1203	1562	360	forward		CD630_RS03305
gene	HC52_core_0183_length_10963	348	758	411	forward		CD630_RS03315
gene	HC52_core_0183_length_10963	2030	2686	657	forward		CD630_RS03320
sleC gene	HC52_core_0183_length_10963	3194	4465	1272	reverse	sleC	CD630_RS03325
gene	HC52_core_0183_length_10963	4710	5426	717	forward		CD630_RS03330
gene	HC52_core_0183_length_10963	5505	6815	1311	forward		CD630_RS03335
lepB gene	HC52_core_0183_length_10963	6915	7451	537	forward	lepB	CD630_RS03340
lepB gene	HC52_core_0183_length_10963	7617	8153	537	forward	lepB	CD630_RS03345
gene	HC52_core_0183_length_10963	8163	8918	756	forward		CD630_RS03350
gene	HC52_core_0183_length_10963	8992	10659	1668	forward		CD630_RS03355
glsA gene	HC52_core_0184_length_5530	209	1138	930	forward	glsA	CD630_RS03360
gene	HC52_core_0184_length_5530	1236	1799	564	forward		CD630_RS03365
gene	HC52_core_0184_length_5530	2287	3123	837	forward		CD630_RS03370
gene	HC52_core_0184_length_5530	3407	4402	996	forward		CD630_RS03375
gene	HC52_core_0184_length_5530	4659	5063	405	reverse		CD630_RS03380
queG gene	HC52_core_0185_length_3606	54	968	915	forward	queG	CD630_RS03385
gene	HC52_core_0185_length_3606	1074	3311	2238	forward		CD630_RS03390
trmL gene	HC52_core_0186_length_2553	942	1412	471	forward	trmL	CD630_RS03400
gene	HC52_core_0186_length_2553	1448	2296	849	forward		CD630_RS03405
gene	HC52_core_0187_length_2319	31	1035	1005	forward		CD630_RS03410
gene	HC52_core_0187_length_2319	1161	2273	1113	forward		CD630_RS03415
gene	HC52_core_0188_length_2586	129	890	762	forward		CD630_RS03420
gene	HC52_core_0188_length_2586	893	1711	819	forward		CD630_RS03425
gene	HC52_core_0188_length_2586	1891	2493	603	forward		CD630_RS03430
thrS gene	HC52_core_0189_length_4743	648	2567	1920	forward	thrS	CD630_RS03435
gene	HC52_core_0189_length_4743	3335	4426	1092	forward		CD630_RS03440
gene	HC52_core_0190_length_1654	314	1654	1341	forward		CD630_RS03445
gene	HC52_core_0191_length_5077	202	771	570	reverse		CD630_RS03450
gene	HC52_core_0191_length_5077	932	2182	1251	reverse		CD630_RS03455
gene	HC52_core_0191_length_5077	2475	3053	579	reverse		CD630_RS03460
gene	HC52_core_0191_length_5077	3399	4859	1461	forward		CD630_RS03465
gene	HC52_core_0192_length_2772	90	695	606	forward		CD630_RS03470
gene	HC52_core_0192_length_2772	698	>2772	>2075	forward		CD630_RS03475
gene	HC52_core_0193_length_1354	26	925	900	reverse		CD630_RS03485
gene	HC52_core_0194_length_918	307	582	276	forward		CD630_RS03505
gene	HC52_core_0194_length_918	602	889	288	forward		CD630_RS03510
gene	HC52_core_0195_length_7830	<1	2413	>2413	forward		CD630_RS03515
gene	HC52_core_0195_length_7830	2428	7638	5211	forward		CD630_RS03520
gene	HC52_core_0196_length_3170	111	299	189	forward		CD630_RS03535
gene	HC52_core_0196_length_3170	484	924	441	reverse		CD630_RS03540
gene	HC52_core_0196_length_3170	1279	2592	1314	forward		CD630_RS03545
gene	HC52_core_0196_length_3170	2610	3146	537	forward		CD630_RS03550
gene	HC52_core_0197_length_646	230	451	222	forward		CD630_RS03555
gene	HC52_core_0199_length_887	187	720	534	forward		CD630_RS03575
gene	HC52_core_0201_length_4495	595	1008	414	forward		CD630_RS03590
gene	HC52_core_0201_length_4495	1102	1617	516	forward		CD630_RS03595
gene	HC52_core_0201_length_4495	1777	2442	666	forward		CD630_RS03600
gene	HC52_core_0201_length_4495	3231	4133	903	forward		CD630_RS03610
gene	HC52_core_0202_length_2354	179	748	570	forward		CD630_RS03620
gene	HC52_core_0203_length_4365	367	948	582	reverse		CD630_RS03645
gene	HC52_core_0203_length_4365	1074	1898	825	reverse		CD630_RS03650
gene	HC52_core_0203_length_4365	2076	2969	894	reverse		CD630_RS03655
gene	HC52_core_0203_length_4365	3226	3663	438	reverse		CD630_RS03660
gene	HC52_core_0203_length_4365	3920	4069	150	reverse		CD630_RS03665
gene	HC52_core_0203_length_4365	4082	4312	231	reverse		CD630_RS03670
gene	HC52_core_0205_length_2875	16	237	222	reverse		CD630_RS03675
gene	HC52_core_0205_length_2875	817	1074	258	forward		CD630_RS03680
gene	HC52_core_0205_length_2875	1543	2781	1239	forward		CD630_RS03685
gene	HC52_core_0206_length_2409	283	1584	1302	forward		CD630_RS03690
gene	HC52_core_0206_length_2409	1660	1935	276	forward		CD630_RS03695
gene	HC52_core_0207_length_2756	391	621	231	forward		CD630_RS03700
gene	HC52_core_0207_length_2756	614	1195	582	forward		CD630_RS03705
gene	HC52_core_0207_length_2756	1770	2447	678	reverse		CD630_RS03710
gene	HC52_core_0208_length_825	209	730	522	forward		CD630_RS03720
gene	HC52_core_0209_length_2204	34	837	804	forward		CD630_RS03740
gene	HC52_core_0209_length_2204	1222	2112	891	forward		CD630_RS03745
gene	HC52_core_0210_length_3943	173	616	444	forward		CD630_RS03750
gene	HC52_core_0210_length_3943	1331	2452	1122	forward		CD630_RS03755
gene	HC52_core_0210_length_3943	2657	3145	489	forward		CD630_RS03760
gene	HC52_core_0210_length_3943	3231	3638	408	forward		CD630_RS03765
gene	HC52_core_0210_length_3943	3639	3857	219	forward		CD630_RS03770
gene	HC52_core_0212_length_1627	356	1612	1257	forward		CD630_RS03845
gene	HC52_core_0213_length_832	452	832	381	forward		CD630_RS03855
cdd1 gene	HC52_core_0214_length_1064	192	437	246	forward	cdd1	CD630_RS03890
gene	HC52_core_0214_length_1064	655	924	270	reverse		CD630_RS03895
gene	HC52_core_0215_length_6075	551	1288	738	reverse		CD630_RS03900
gene	HC52_core_0215_length_6075	1300	2061	762	reverse		CD630_RS03905
gene	HC52_core_0215_length_6075	2061	2975	915	reverse		CD630_RS03910
gene	HC52_core_0215_length_6075	3146	3853	708	forward		CD630_RS03915
gene	HC52_core_0215_length_6075	3898	5304	1407	forward		CD630_RS03920
gene	HC52_core_0216_length_820	316	705	390	forward		CD630_RS03925
gene	HC52_core_0217_length_717	155	625	471	forward		CD630_RS03930
gene	HC52_core_0218_length_1393	122	907	786	forward		CD630_RS03935
gene	HC52_core_0219_length_1032	118	825	708	forward		CD630_RS03940
gene	HC52_core_0220_length_2585	228	728	501	forward		CD630_RS03945
gene	HC52_core_0220_length_2585	978	1757	780	reverse		CD630_RS03950
gene	HC52_core_0220_length_2585	1754	2233	480	reverse		CD630_RS03955
gene	HC52_core_0221_length_1921	144	1541	1398	reverse		CD630_RS03990
infC gene	HC52_core_0222_length_1567	384	875	492	forward	infC	CD630_RS03995
rpmI gene	HC52_core_0222_length_1567	903	1097	195	forward	rpmI	CD630_RS04000
rplT gene	HC52_core_0222_length_1567	1153	1509	357	forward	rplT	CD630_RS04005
gene	HC52_core_0223_length_621	74	619	546	forward		CD630_RS04010
gene	HC52_core_0225_length_3217	1295	3199	1905	forward		CD630_RS04020
gene	HC52_core_0226_length_1021	98	877	780	forward		CD630_RS04025
gene	HC52_core_0228_length_7723	168	986	819	reverse		CD630_RS04035
gene	HC52_core_0228_length_7723	1154	1735	582	forward		CD630_RS04040
gene	HC52_core_0228_length_7723	1732	1926	195	forward		CD630_RS04045
gene	HC52_core_0228_length_7723	2090	3832	1743	reverse		CD630_RS04050
gene	HC52_core_0228_length_7723	4261	5637	1377	forward		CD630_RS04055
gene	HC52_core_0228_length_7723	5924	6595	672	forward		CD630_RS04060
gene	HC52_core_0228_length_7723	6784	7581	798	forward		CD630_RS04065
pheS gene	HC52_core_0229_length_5340	397	1416	1020	forward	pheS	CD630_RS04070
pheT gene	HC52_core_0229_length_5340	1433	3826	2394	forward	pheT	CD630_RS04075
zapA gene	HC52_core_0229_length_5340	3851	4441	591	forward	zapA	CD630_RS04080
gene	HC52_core_0229_length_5340	4617	5300	684	forward		CD630_RS04085
gene	HC52_core_0230_length_4063	233	2833	2601	forward		CD630_RS04090
gene	HC52_core_0230_length_4063	2937	3515	579	forward		CD630_RS04095
gene	HC52_core_0230_length_4063	3550	4026	477	forward		CD630_RS04100
gene	HC52_core_0231_length_3243	281	1102	822	forward		CD630_RS04105
gene	HC52_core_0232_length_5074	442	1893	1452	reverse		CD630_RS04115
gene	HC52_core_0232_length_5074	2212	4590	2379	forward		CD630_RS04120
gene	HC52_core_0232_length_5074	4656	5069	414	forward		CD630_RS04125
argS gene	HC52_core_0233_length_32308	242	1942	1701	forward	argS	CD630_RS04130
gene	HC52_core_0233_length_32308	2196	3119	924	forward		CD630_RS04135
gene	HC52_core_0233_length_32308	3124	3330	207	reverse		CD630_RS04140
gene	HC52_core_0233_length_32308	3466	5220	1755	forward		CD630_RS04145
gene	HC52_core_0233_length_32308	5238	6380	1143	forward		CD630_RS04150
gene	HC52_core_0233_length_32308	8395	9306	912	forward		CD630_RS04160
cooS gene	HC52_core_0233_length_32308	9913	11832	1920	forward	cooS	CD630_RS04165
gene	HC52_core_0233_length_32308	12142	12921	780	forward		CD630_RS04170
gene	HC52_core_0233_length_32308	13170	14846	1677	forward		CD630_RS04175
gene	HC52_core_0233_length_32308	14951	15583	633	forward		CD630_RS04180
gene	HC52_core_0233_length_32308	15675	16547	873	forward		CD630_RS04185
gene	HC52_core_0233_length_32308	16584	17258	675	forward		CD630_RS04190
gene	HC52_core_0233_length_32308	17294	18175	882	forward		CD630_RS04195
lpdA gene	HC52_core_0233_length_32308	18219	19604	1386	forward	lpdA	CD630_RS04200
gene	HC52_core_0233_length_32308	19660	20430	771	forward		CD630_RS04205
acsD gene	HC52_core_0233_length_32308	20450	21394	945	forward	acsD	CD630_RS04210
acsC gene	HC52_core_0233_length_32308	21425	22792	1368	forward	acsC	CD630_RS04215
acsE gene	HC52_core_0233_length_32308	22842	23648	807	forward	acsE	CD630_RS04220
acsB gene	HC52_core_0233_length_32308	23705	25831	2127	forward	acsB	CD630_RS04225
gcvH gene	HC52_core_0233_length_32308	25918	26295	378	forward	gcvH	CD630_RS04230
acsV gene	HC52_core_0233_length_32308	26407	28335	1929	forward	acsV	CD630_RS04235
gene	HC52_core_0233_length_32308	28360	29232	873	forward		CD630_RS04240
gene	HC52_core_0233_length_32308	29229	30167	939	forward		CD630_RS04245
gene	HC52_core_0233_length_32308	30214	31029	816	forward		CD630_RS04250
gene	HC52_core_0233_length_32308	31180	31371	192	forward		CD630_RS04255
gene	HC52_core_0233_length_32308	31390	31806	417	forward		CD630_RS04260
gene	HC52_core_0233_length_32308	31822	32172	351	forward		CD630_RS04265
hisJ gene	HC52_core_0234_length_3224	136	915	780	forward	hisJ	CD630_RS04270
gene	HC52_core_0234_length_3224	1228	2109	882	reverse		CD630_RS04275
gene	HC52_core_0234_length_3224	2662	3174	513	forward		CD630_RS04280
gene	HC52_core_0235_length_11165	190	1287	1098	reverse		CD630_RS04285
glpK gene	HC52_core_0235_length_11165	1580	3106	1527	forward	glpK	CD630_RS04290
gene	HC52_core_0235_length_11165	3147	4262	1116	forward		CD630_RS04295
gene	HC52_core_0235_length_11165	4543	5307	765	reverse		CD630_RS04300
gene	HC52_core_0235_length_11165	5744	6532	789	forward		CD630_RS04310
gene	HC52_core_0235_length_11165	6553	7293	741	forward		CD630_RS04315
gene	HC52_core_0235_length_11165	7469	7843	375	forward		CD630_RS04320
gene	HC52_core_0235_length_11165	7935	9395	1461	forward		CD630_RS04325
gene	HC52_core_0236_length_2559	475	2538	2064	forward		CD630_RS04335
gene	HC52_core_0238_length_8023	605	1420	816	forward		CD630_RS04340
gene	HC52_core_0238_length_8023	1448	2125	678	forward		CD630_RS04345
gene	HC52_core_0238_length_8023	2184	2906	723	forward		CD630_RS04350
gene	HC52_core_0238_length_8023	3554	4705	1152	forward		CD630_RS04355
thiI gene	HC52_core_0238_length_8023	4754	5926	1173	forward	thiI	CD630_RS04360
gene	HC52_core_0238_length_8023	7128	7769	642	forward		CD630_RS04370
pflA gene	HC52_core_0239_length_6421	103	837	735	reverse	pflA	CD630_RS04380
pflB gene	HC52_core_0239_length_6421	997	3228	2232	reverse	pflB	CD630_RS04385
gene	HC52_core_0239_length_6421	3587	4582	996	forward		CD630_RS04390
gene	HC52_core_0239_length_6421	4673	6286	1614	forward		CD630_RS04395
spoIIAA gene	HC52_core_0241_length_10038	1096	1431	336	forward	spoIIAA	CD630_RS04440
spoIIAB gene	HC52_core_0241_length_10038	1445	1873	429	forward	spoIIAB	CD630_RS04445
sigF gene	HC52_core_0241_length_10038	1896	2660	765	forward	sigF	CD630_RS04450
spoVAC gene	HC52_core_0241_length_10038	2940	3377	438	forward	spoVAC	CD630_RS04455
spoVAD gene	HC52_core_0241_length_10038	3544	4557	1014	forward	spoVAD	CD630_RS04460
spoVAE gene	HC52_core_0241_length_10038	4571	4933	363	forward	spoVAE	CD630_RS04465
gene	HC52_core_0241_length_10038	5116	6132	1017	forward		CD630_RS04470
gene	HC52_core_0241_length_10038	6507	7349	843	forward		CD630_RS04475
gene	HC52_core_0241_length_10038	7364	7828	465	forward		CD630_RS04480
gene	HC52_core_0241_length_10038	7842	8987	1146	forward		CD630_RS04485
gene	HC52_core_0241_length_10038	9031	9966	936	forward		CD630_RS04490
gene	HC52_core_0242_length_15275	90	2783	2694	reverse		CD630_RS04495
yunB gene	HC52_core_0242_length_15275	2997	3695	699	forward	yunB	CD630_RS04500
gene	HC52_core_0242_length_15275	3907	4914	1008	reverse		CD630_RS04505
gene	HC52_core_0242_length_15275	5142	6026	885	forward		CD630_RS04510
gene	HC52_core_0242_length_15275	6228	7778	1551	forward		CD630_RS04515
gene	HC52_core_0242_length_15275	7807	8454	648	forward		CD630_RS04520
gene	HC52_core_0242_length_15275	8596	8856	261	reverse		CD630_RS04525
hflX gene	HC52_core_0242_length_15275	9073	10356	1284	forward	hflX	CD630_RS04530
gene	HC52_core_0242_length_15275	10364	11041	678	forward		CD630_RS04535
gene	HC52_core_0242_length_15275	11127	11570	444	forward		CD630_RS04540
gene	HC52_core_0242_length_15275	11875	12519	645	forward		CD630_RS04545
gene	HC52_core_0242_length_15275	12605	12982	378	reverse		CD630_RS04550
gene	HC52_core_0242_length_15275	12982	13368	387	reverse		CD630_RS04555
nadE gene	HC52_core_0242_length_15275	13547	14302	756	forward	nadE	CD630_RS04560
gene	HC52_core_0242_length_15275	14385	15104	720	forward		CD630_RS04565
gene	HC52_core_0243_length_11493	581	1375	795	forward		CD630_RS04590
gene	HC52_core_0243_length_11493	1470	2810	1341	forward		CD630_RS04595
gene	HC52_core_0243_length_11493	2947	4179	1233	forward		CD630_RS04600
acrC gene	HC52_core_0243_length_11493	4219	5361	1143	forward	acrC	CD630_RS04605
gene	HC52_core_0243_length_11493	5372	6166	795	forward		CD630_RS04610
gene	HC52_core_0243_length_11493	6180	7199	1020	forward		CD630_RS04615
gene	HC52_core_0243_length_11493	7298	8674	1377	forward		CD630_RS04620
gene	HC52_core_0243_length_11493	9006	9350	345	reverse		CD630_RS04625
gene	HC52_core_0243_length_11493	9838	10848	1011	forward		CD630_RS04630
gene	HC52_core_0243_length_11493	10984	11472	489	forward		CD630_RS04635
gene	HC52_core_0244_length_2882	34	1962	1929	forward		CD630_RS04640
gene	HC52_core_0244_length_2882	2139	2549	411	forward		CD630_RS04645
gene	HC52_core_0244_length_2882	2571	2873	303	forward		CD630_RS04650
gene	HC52_core_0245_length_4329	54	746	693	reverse		CD630_RS04655
gene	HC52_core_0245_length_4329	772	1959	1188	reverse		CD630_RS04660
gene	HC52_core_0245_length_4329	2295	4094	1800	forward		CD630_RS04665
gene	HC52_core_0246_length_2336	20	1426	1407	forward		CD630_RS04675
gene	HC52_core_0246_length_2336	1454	2302	849	forward		CD630_RS04680
gene	HC52_core_0247_length_3459	95	631	537	forward		CD630_RS04710
gene	HC52_core_0247_length_3459	663	1052	390	forward		CD630_RS04715
gene	HC52_core_0247_length_3459	1089	1475	387	forward		CD630_RS04720
gene	HC52_core_0247_length_3459	1602	3044	1443	forward		CD630_RS04725
gene	HC52_core_0248_length_929	<1	690	>690	forward		CD630_RS04730
gene	HC52_core_0249_length_1315	140	>1315	>1176	forward		CD630_RS04735
gene	HC52_core_0250_length_8956	56	1183	1128	reverse		CD630_RS04740
nifV gene	HC52_core_0250_length_8956	1627	2820	1194	forward	nifV	CD630_RS04745
gene	HC52_core_0250_length_8956	2845	4770	1926	forward		CD630_RS04750
gene	HC52_core_0250_length_8956	4792	5787	996	forward		CD630_RS04755
gene	HC52_core_0250_length_8956	6137	6586	450	forward		CD630_RS04760
gene	HC52_core_0250_length_8956	6620	7114	495	forward		CD630_RS04765
gene	HC52_core_0250_length_8956	7211	7732	522	forward		CD630_RS04770
gene	HC52_core_0250_length_8956	7921	8232	312	forward		CD630_RS04775
gene	HC52_core_0250_length_8956	8260	8946	687	forward		CD630_RS04780
gene	HC52_core_0251_length_5674	97	981	885	forward		CD630_RS04785
gene	HC52_core_0251_length_5674	1080	2255	1176	forward		CD630_RS04790
gene	HC52_core_0251_length_5674	2383	3237	855	forward		CD630_RS04795
gene	HC52_core_0251_length_5674	3281	4516	1236	forward		CD630_RS04800
gene	HC52_core_0251_length_5674	4617	5558	942	forward		CD630_RS04805
gene	HC52_core_0252_length_2528	6	359	354	reverse		CD630_RS04810
gene	HC52_core_0252_length_2528	655	1566	912	forward		CD630_RS04815
gene	HC52_core_0252_length_2528	1826	2260	435	forward		CD630_RS04820
gene	HC52_core_0253_length_3138	<1	1287	>1287	forward		CD630_RS04825
gene	HC52_core_0253_length_3138	1371	2738	1368	forward		CD630_RS04830
gene	HC52_core_0253_length_3138	2773	2997	225	forward		CD630_RS04835
gene	HC52_core_0254_length_14464	174	572	399	reverse		CD630_RS04840
gene	HC52_core_0254_length_14464	575	1009	435	reverse		CD630_RS04845
gene	HC52_core_0254_length_14464	1336	2322	987	forward		CD630_RS04850
gene	HC52_core_0254_length_14464	2306	3217	912	forward		CD630_RS04855
gene	HC52_core_0254_length_14464	3330	4898	1569	forward		CD630_RS04860
gene	HC52_core_0254_length_14464	4973	5998	1026	forward		CD630_RS04865
gene	HC52_core_0254_length_14464	7294	8919	1626	forward		CD630_RS04875
gene	HC52_core_0254_length_14464	8935	9951	1017	forward		CD630_RS04880
gene	HC52_core_0254_length_14464	10167	10796	630	forward		CD630_RS04885
gene	HC52_core_0254_length_14464	10931	11257	327	forward		CD630_RS04890
gene	HC52_core_0254_length_14464	11273	12562	1290	forward		CD630_RS04895
gene	HC52_core_0254_length_14464	12586	12915	330	forward		CD630_RS04900
gene	HC52_core_0254_length_14464	13063	14391	1329	forward		CD630_RS04905
gene	HC52_core_0255_length_1136	249	1103	855	forward		CD630_RS04910
gene	HC52_core_0256_length_8554	352	801	450	forward		CD630_RS04920
gene	HC52_core_0256_length_8554	962	1891	930	reverse		CD630_RS04925
modA gene	HC52_core_0256_length_8554	2084	2896	813	forward	modA	CD630_RS04930
modB gene	HC52_core_0256_length_8554	3045	3728	684	forward	modB	CD630_RS04935
gene	HC52_core_0256_length_8554	3729	4805	1077	forward		CD630_RS04940
gene	HC52_core_0256_length_8554	4811	5368	558	forward		CD630_RS04945
gene	HC52_core_0256_length_8554	5531	6553	1023	reverse		CD630_RS04950
gene	HC52_core_0256_length_8554	6684	7439	756	reverse		CD630_RS04955
gene	HC52_core_0256_length_8554	7426	8328	903	reverse		CD630_RS04960
gene	HC52_core_0257_length_4027	1	756	756	reverse		CD630_RS04970
gene	HC52_core_0257_length_4027	743	1645	903	reverse		CD630_RS04975
gene	HC52_core_0257_length_4027	2444	4024	1581	forward		CD630_RS04980
gene	HC52_core_0258_length_1916	163	609	447	forward		CD630_RS04985
gene	HC52_core_0258_length_1916	630	1673	1044	forward		CD630_RS04990
gene	HC52_core_0260_length_9237	244	1404	1161	forward		CD630_RS04995
glgD gene	HC52_core_0260_length_9237	1406	2536	1131	forward	glgD	CD630_RS05000
glgA gene	HC52_core_0260_length_9237	2565	4007	1443	forward	glgA	CD630_RS05005
gene	HC52_core_0260_length_9237	4021	6441	2421	forward		CD630_RS05010
gene	HC52_core_0260_length_9237	6446	8311	1866	forward		CD630_RS05015
gene	HC52_core_0260_length_9237	8556	9209	654	forward		CD630_RS05020
gene	HC52_core_0261_length_37048	453	1928	1476	forward		CD630_RS05025
speD gene	HC52_core_0261_length_37048	2015	2428	414	forward	speD	CD630_RS05030
speE gene	HC52_core_0261_length_37048	2458	3309	852	forward	speE	CD630_RS05035
speB gene	HC52_core_0261_length_37048	3299	4177	879	forward	speB	CD630_RS05040
gene	HC52_core_0261_length_37048	4343	4543	201	reverse		CD630_RS05045
gene	HC52_core_0261_length_37048	5010	6500	1491	forward		CD630_RS05050
gene	HC52_core_0261_length_37048	6780	8276	1497	forward		CD630_RS05055
gene	HC52_core_0261_length_37048	8410	9324	915	forward		CD630_RS05060
gene	HC52_core_0261_length_37048	9442	9633	192	forward		CD630_RS05065
gene	HC52_core_0261_length_37048	9856	10206	351	forward		CD630_RS05070
gene	HC52_core_0261_length_37048	10468	11973	1506	forward		CD630_RS05075
dinB gene	HC52_core_0261_length_37048	12363	13460	1098	forward	dinB	CD630_RS05080
gene	HC52_core_0261_length_37048	13723	14859	1137	forward		CD630_RS05085
gene	HC52_core_0261_length_37048	14852	16399	1548	forward		CD630_RS05090
gene	HC52_core_0261_length_37048	16733	17599	867	forward		CD630_RS05095
gene	HC52_core_0261_length_37048	17740	18393	654	forward		CD630_RS05100
gene	HC52_core_0261_length_37048	18326	18882	557	forward		CD630_RS05500
gene	HC52_core_0261_length_37048	19284	20504	1221	forward		CD630_RS05505
gene	HC52_core_0261_length_37048	20533	21420	888	forward		CD630_RS05510
gene	HC52_core_0261_length_37048	21454	22083	630	forward		CD630_RS05515
gene	HC52_core_0261_length_37048	22115	22552	438	forward		CD630_RS05520
gene	HC52_core_0261_length_37048	22802	24169	1368	forward		CD630_RS05525
gene	HC52_core_0261_length_37048	24378	25643	1266	forward		CD630_RS05530
gene	HC52_core_0261_length_37048	25761	26480	720	forward		CD630_RS05535
gene	HC52_core_0261_length_37048	26501	26947	447	forward		CD630_RS05540
leuA gene	HC52_core_0261_length_37048	27465	29207	1743	forward	leuA	CD630_RS05545
leuC gene	HC52_core_0261_length_37048	29164	30441	1278	forward	leuC	CD630_RS05550
leuD gene	HC52_core_0261_length_37048	30456	30947	492	forward	leuD	CD630_RS05555
leuB gene	HC52_core_0261_length_37048	30954	32024	1071	forward	leuB	CD630_RS05560
gene	HC52_core_0261_length_37048	32396	32902	507	forward		CD630_RS05565
gene	HC52_core_0261_length_37048	33275	34351	1077	forward		CD630_RS05570
gene	HC52_core_0261_length_37048	34591	35532	942	forward		CD630_RS05575
gene	HC52_core_0261_length_37048	35565	36815	1251	forward		CD630_RS05580
gene	HC52_core_0262_length_12108	453	3998	3546	forward		CD630_RS05585
gene	HC52_core_0262_length_12108	4183	6117	1935	forward		CD630_RS05590
gene	HC52_core_0262_length_12108	6223	7218	996	forward		CD630_RS05595
gene	HC52_core_0262_length_12108	7190	7975	786	forward		CD630_RS05600
gene	HC52_core_0262_length_12108	7963	8661	699	forward		CD630_RS05605
ybaK gene	HC52_core_0262_length_12108	8784	9257	474	forward	ybaK	CD630_RS05610
gene	HC52_core_0262_length_12108	9454	10293	840	forward		CD630_RS05615
gene	HC52_core_0262_length_12108	10306	10854	549	forward		CD630_RS05620
gene	HC52_core_0262_length_12108	10920	12101	1182	forward		CD630_RS05625
gene	HC52_core_0263_length_466	96	359	264	forward		CD630_RS05635
gene	HC52_core_0264_length_17621	17	859	843	reverse		CD630_RS05640
gene	HC52_core_0264_length_17621	1154	1888	735	forward		CD630_RS05645
nagA gene	HC52_core_0264_length_17621	1898	3031	1134	forward	nagA	CD630_RS05650
nagB gene	HC52_core_0264_length_17621	3130	3879	750	forward	nagB	CD630_RS05655
gene	HC52_core_0264_length_17621	4054	4326	273	forward		CD630_RS05660
gene	HC52_core_0264_length_17621	4986	5690	705	forward		CD630_RS05665
gene	HC52_core_0264_length_17621	5692	7179	1488	forward		CD630_RS05670
gene	HC52_core_0264_length_17621	7738	8997	1260	forward		CD630_RS05675
gene	HC52_core_0264_length_17621	9360	10190	831	reverse		CD630_RS05680
gene	HC52_core_0264_length_17621	10263	11990	1728	forward		CD630_RS05685
gene	HC52_core_0264_length_17621	12027	13889	1863	forward		CD630_RS05690
gene	HC52_core_0264_length_17621	14222	14911	690	forward		CD630_RS05695
gene	HC52_core_0264_length_17621	15019	15693	675	forward		CD630_RS05700
gene	HC52_core_0264_length_17621	15710	17617	1908	forward		CD630_RS05705
gene	HC52_core_0265_length_825	64	753	690	forward		CD630_RS05710
gene	HC52_core_0266_length_4617	348	887	540	forward		CD630_RS05715
potA gene	HC52_core_0266_length_4617	906	1949	1044	forward	potA	CD630_RS05720
gene	HC52_core_0266_length_4617	1951	2787	837	forward		CD630_RS05725
gene	HC52_core_0266_length_4617	2892	3566	675	forward		CD630_RS05730
gene	HC52_core_0266_length_4617	3566	>4617	>1052	forward		CD630_RS05735
gene	HC52_core_0267_length_16818	140	988	849	forward		CD630_RS05740
gene	HC52_core_0267_length_16818	978	2642	1665	forward		CD630_RS05745
gene	HC52_core_0267_length_16818	2691	3947	1257	forward		CD630_RS05750
gene	HC52_core_0267_length_16818	3970	6051	2082	forward		CD630_RS05755
gene	HC52_core_0267_length_16818	6100	7173	1074	forward		CD630_RS05760
wecB gene	HC52_core_0267_length_16818	7227	8351	1125	forward	wecB	CD630_RS05765
gene	HC52_core_0267_length_16818	8429	9403	975	forward		CD630_RS05770
gene	HC52_core_0267_length_16818	11338	14236	2899	forward		CD630_RS05780
gene	HC52_core_0267_length_16818	14801	>16818	>2018	forward		CD630_RS05795
gene	HC52_core_0268_length_24829	241	2253	2013	forward		CD630_RS05800
gene	HC52_core_0268_length_24829	2495	4408	1914	forward		CD630_RS05805
gene	HC52_core_0268_length_24829	4401	6620	2220	forward		CD630_RS05810
gene	HC52_core_0268_length_24829	6729	7559	831	forward		CD630_RS05815
addB gene	HC52_core_0268_length_24829	7549	11016	3468	forward	addB	CD630_RS05820
addA gene	HC52_core_0268_length_24829	11016	14843	3828	forward	addA	CD630_RS05825
gene	HC52_core_0268_length_24829	14889	16100	1212	forward		CD630_RS05830
gene	HC52_core_0268_length_24829	16087	19614	3528	forward		CD630_RS05835
gene	HC52_core_0268_length_24829	19745	20998	1254	forward		CD630_RS05840
ytvI gene	HC52_core_0268_length_24829	21147	22199	1053	forward	ytvI	CD630_RS05845
pepT gene	HC52_core_0268_length_24829	22289	23515	1227	forward	pepT	CD630_RS05850
gene	HC52_core_0268_length_24829	23722	24774	1053	forward		CD630_RS05855
yfcE gene	HC52_core_0269_length_25529	144	713	570	reverse	yfcE	CD630_RS05860
gene	HC52_core_0269_length_25529	738	1538	801	reverse		CD630_RS05865
gene	HC52_core_0269_length_25529	1673	2533	861	forward		CD630_RS05870
gene	HC52_core_0269_length_25529	2533	3219	687	forward		CD630_RS05875
gene	HC52_core_0269_length_25529	3271	3813	543	forward		CD630_RS05880
gene	HC52_core_0269_length_25529	3892	4359	468	forward		CD630_RS05885
gene	HC52_core_0269_length_25529	5068	6204	1137	forward		CD630_RS05890
gene	HC52_core_0269_length_25529	6263	7045	783	forward		CD630_RS05895
gene	HC52_core_0269_length_25529	7064	8074	1011	forward		CD630_RS05900
gene	HC52_core_0269_length_25529	8093	8890	798	forward		CD630_RS05905
gene	HC52_core_0269_length_25529	8988	9833	846	forward		CD630_RS05910
gene	HC52_core_0269_length_25529	9920	11095	1176	forward		CD630_RS05915
gene	HC52_core_0269_length_25529	11291	12193	903	forward		CD630_RS05920
gene	HC52_core_0269_length_25529	12207	13211	1005	forward		CD630_RS05925
acpP gene	HC52_core_0269_length_25529	13355	13582	228	reverse	acpP	CD630_RS05930
gene	HC52_core_0269_length_25529	13754	14179	426	forward		CD630_RS05935
gene	HC52_core_0269_length_25529	14227	14433	207	forward		CD630_RS05940
gene	HC52_core_0269_length_25529	14615	14794	180	forward		CD630_RS05945
gene	HC52_core_0269_length_25529	14828	15028	201	forward		CD630_RS05950
ccpA gene	HC52_core_0269_length_25529	15275	16297	1023	forward	ccpA	CD630_RS05955
gene	HC52_core_0269_length_25529	16420	16818	399	reverse		CD630_RS05960
gene	HC52_core_0269_length_25529	17030	17935	906	forward		CD630_RS05965
ssrS gene	HC52_core_0269_length_25529	18050	18230	181	forward	ssrS	CD630_RS05970
cdeC gene	HC52_core_0269_length_25529	18413	19630	1218	forward	cdeC	CD630_RS05975
gene	HC52_core_0269_length_25529	19730	21052	1323	reverse		CD630_RS05980
gene	HC52_core_0269_length_25529	21103	21897	795	reverse		CD630_RS05985
gene	HC52_core_0269_length_25529	22007	23452	1446	forward		CD630_RS05990
gene	HC52_core_0269_length_25529	23481	23690	210	forward		CD630_RS05995
gene	HC52_core_0269_length_25529	23710	25104	1395	forward		CD630_RS06000
gene	HC52_core_0271_length_28226	599	1012	414	forward		CD630_RS06010
gene	HC52_core_0271_length_28226	1016	1759	744	forward		CD630_RS06015
gene	HC52_core_0271_length_28226	1759	2229	471	forward		CD630_RS06020
gene	HC52_core_0271_length_28226	2246	3004	759	forward		CD630_RS06025
gene	HC52_core_0271_length_28226	2988	3830	843	forward		CD630_RS06030
gene	HC52_core_0271_length_28226	3990	4895	906	reverse		CD630_RS06035
gene	HC52_core_0271_length_28226	5257	5991	735	forward		CD630_RS06040
gene	HC52_core_0271_length_28226	6202	7383	1182	forward		CD630_RS06045
mobB gene	HC52_core_0271_length_28226	7406	7939	534	forward	mobB	CD630_RS06050
gene	HC52_core_0271_length_28226	8058	8333	276	forward		CD630_RS06055
gene	HC52_core_0271_length_28226	8588	10288	1701	forward		CD630_RS06060
gene	HC52_core_0271_length_28226	10651	11838	1188	forward		CD630_RS06065
gene	HC52_core_0271_length_28226	11898	13061	1164	forward		CD630_RS06070
zupT gene	HC52_core_0271_length_28226	13212	14015	804	forward	zupT	CD630_RS06075
gene	HC52_core_0271_length_28226	14120	14671	552	forward		CD630_RS06080
rgbR gene	HC52_core_0271_length_28226	14921	15634	714	forward	rgbR	CD630_RS06085
gene	HC52_core_0271_length_28226	15628	17013	1386	forward		CD630_RS06090
gene	HC52_core_0271_length_28226	17248	17937	690	forward		CD630_RS06260
gene	HC52_core_0271_length_28226	18158	20530	2373	forward		CD630_RS06265
gene	HC52_core_0271_length_28226	20545	21447	903	forward		CD630_RS06270
gene	HC52_core_0271_length_28226	21467	22018	552	forward		CD630_RS06275
gene	HC52_core_0271_length_28226	22182	23054	873	forward		CD630_RS06280
gene	HC52_core_0271_length_28226	23218	24198	981	forward		CD630_RS06285
gene	HC52_core_0271_length_28226	24700	24921	222	forward		CD630_RS06290
gene	HC52_core_0271_length_28226	25427	26296	870	forward		CD630_RS06295
gene	HC52_core_0271_length_28226	26522	27388	867	forward		CD630_RS06300
gene	HC52_core_0271_length_28226	27580	27777	198	forward		CD630_RS06305
gene	HC52_core_0271_length_28226	27780	28223	444	forward		CD630_RS06310
polA gene	HC52_core_0272_length_25776	193	2841	2649	forward	polA	CD630_RS06320
coaE gene	HC52_core_0272_length_25776	2850	3452	603	forward	coaE	CD630_RS06325
gene	HC52_core_0272_length_25776	3445	3999	555	forward		CD630_RS06330
gene	HC52_core_0272_length_25776	3999	5714	1716	forward		CD630_RS06335
gene	HC52_core_0272_length_25776	5787	5999	213	forward		CD630_RS06340
gene	HC52_core_0272_length_25776	6200	6799	600	forward		CD630_RS06345
gene	HC52_core_0272_length_25776	7027	7398	372	forward		CD630_RS06350
gene	HC52_core_0272_length_25776	7530	8804	1275	forward		CD630_RS06355
gene	HC52_core_0272_length_25776	8915	9859	945	forward		CD630_RS06360
rsxC gene	HC52_core_0272_length_25776	10075	11412	1338	forward	rsxC	CD630_RS06365
gene	HC52_core_0272_length_25776	11435	12412	978	forward		CD630_RS06370
gene	HC52_core_0272_length_25776	12412	12981	570	forward		CD630_RS06375
gene	HC52_core_0272_length_25776	12994	13587	594	forward		CD630_RS06380
rsxA gene	HC52_core_0272_length_25776	13602	14177	576	forward	rsxA	CD630_RS06385
gene	HC52_core_0272_length_25776	14193	15164	972	forward		CD630_RS06390
gene	HC52_core_0272_length_25776	15384	15968	585	forward		CD630_RS06395
radC gene	HC52_core_0272_length_25776	15965	16672	708	forward	radC	CD630_RS06400
gene	HC52_core_0272_length_25776	16793	17803	1011	forward		CD630_RS06405
mreC gene	HC52_core_0272_length_25776	17813	18706	894	forward	mreC	CD630_RS06410
mreD gene	HC52_core_0272_length_25776	18721	19209	489	forward	mreD	CD630_RS06415
gene	HC52_core_0272_length_25776	19221	22199	2979	forward		CD630_RS06420
gene	HC52_core_0272_length_25776	22297	22980	684	forward		CD630_RS06425
minD gene	HC52_core_0272_length_25776	23004	23801	798	forward	minD	CD630_RS06430
minE gene	HC52_core_0272_length_25776	23819	24103	285	forward	minE	CD630_RS06435
rodA gene	HC52_core_0272_length_25776	24188	25318	1131	forward	rodA	CD630_RS06440
gene	HC52_core_0272_length_25776	25359	25772	414	forward		CD630_RS06445
gene	HC52_core_0276_length_19468	38	1231	1194	reverse		CD630_RS06465
gene	HC52_core_0276_length_19468	1550	3394	1845	forward		CD630_RS06470
gene	HC52_core_0276_length_19468	3396	4097	702	forward		CD630_RS06475
gene	HC52_core_0276_length_19468	4115	5536	1422	forward		CD630_RS06480
rplU gene	HC52_core_0276_length_19468	5637	5948	312	forward	rplU	CD630_RS06485
gene	HC52_core_0276_length_19468	5963	6280	318	forward		CD630_RS06490
rpmA gene	HC52_core_0276_length_19468	6294	6584	291	forward	rpmA	CD630_RS06495
obgE gene	HC52_core_0276_length_19468	6695	7972	1278	forward	obgE	CD630_RS06500
gene	HC52_core_0276_length_19468	8024	8392	369	forward		CD630_RS06505
gene	HC52_core_0276_length_19468	8693	9898	1206	forward		CD630_RS06510
gene	HC52_core_0276_length_19468	10099	10665	567	reverse		CD630_RS06515
gene	HC52_core_0276_length_19468	10945	12204	1260	reverse		CD630_RS06520
gene	HC52_core_0276_length_19468	12329	13042	714	forward		CD630_RS06525
larA gene	HC52_core_0276_length_19468	13160	14434	1275	forward	larA	CD630_RS06530
gene	HC52_core_0276_length_19468	14451	15239	789	forward		CD630_RS06535
gene	HC52_core_0276_length_19468	15253	16473	1221	forward		CD630_RS06540
gene	HC52_core_0276_length_19468	16484	17875	1392	forward		CD630_RS06545
gene	HC52_core_0276_length_19468	18138	19418	1281	reverse		CD630_RS06550
gene	HC52_core_0277_length_11797	148	1344	1197	forward		CD630_RS06555
gene	HC52_core_0277_length_11797	1437	1961	525	forward		CD630_RS06560
rpmF gene	HC52_core_0277_length_11797	1986	2162	177	forward	rpmF	CD630_RS06565
fapR gene	HC52_core_0277_length_11797	2369	2926	558	forward	fapR	CD630_RS06570
plsX gene	HC52_core_0277_length_11797	2937	3959	1023	forward	plsX	CD630_RS06575
gene	HC52_core_0277_length_11797	3985	4971	987	forward		CD630_RS06580
fabK gene	HC52_core_0277_length_11797	5080	6009	930	forward	fabK	CD630_RS06585
fabD gene	HC52_core_0277_length_11797	6025	6975	951	forward	fabD	CD630_RS06590
fabG gene	HC52_core_0277_length_11797	6975	7724	750	forward	fabG	CD630_RS06595
acpP gene	HC52_core_0277_length_11797	7778	8002	225	forward	acpP	CD630_RS06600
fabF gene	HC52_core_0277_length_11797	8031	9269	1239	forward	fabF	CD630_RS06605
gene	HC52_core_0277_length_11797	9495	11213	1719	forward		CD630_RS06610
gene	HC52_core_0278_length_3217	1454	1699	246	forward		CD630_RS06620
gene	HC52_core_0278_length_3217	1734	2459	726	forward		CD630_RS06625
gene	HC52_core_0279_length_38596	357	896	540	forward		CD630_RS06635
gene	HC52_core_0279_length_38596	985	2970	1986	forward		CD630_RS06640
spoIIIAA gene	HC52_core_0279_length_38596	3194	4162	969	forward	spoIIIAA	CD630_RS06645
gene	HC52_core_0279_length_38596	4152	4673	522	forward		CD630_RS06650
spoIIIAC gene	HC52_core_0279_length_38596	4690	4887	198	forward	spoIIIAC	CD630_RS06655
spoIIIAD gene	HC52_core_0279_length_38596	4912	5289	378	forward	spoIIIAD	CD630_RS06660
spoIIIAE gene	HC52_core_0279_length_38596	5374	6579	1206	forward	spoIIIAE	CD630_RS06665
gene	HC52_core_0279_length_38596	6639	7256	618	forward		CD630_RS06670
gene	HC52_core_0279_length_38596	7268	7822	555	forward		CD630_RS06675
gene	HC52_core_0279_length_38596	7849	8538	690	forward		CD630_RS06680
gene	HC52_core_0279_length_38596	8648	9010	363	forward		CD630_RS06685
nusB gene	HC52_core_0279_length_38596	9095	9601	507	forward	nusB	CD630_RS06690
gene	HC52_core_0279_length_38596	9585	10655	1071	forward		CD630_RS06695
xseA gene	HC52_core_0279_length_38596	10652	11857	1206	forward	xseA	CD630_RS06700
xseB gene	HC52_core_0279_length_38596	11859	12074	216	forward	xseB	CD630_RS06705
gene	HC52_core_0279_length_38596	12077	12964	888	forward		CD630_RS06710
gene	HC52_core_0279_length_38596	12994	13431	438	forward		CD630_RS06715
dxs gene	HC52_core_0279_length_38596	13465	15330	1866	forward	dxs	CD630_RS06720
gene	HC52_core_0279_length_38596	15463	16275	813	forward		CD630_RS06725
recN gene	HC52_core_0279_length_38596	16295	17974	1680	forward	recN	CD630_RS06730
gene	HC52_core_0279_length_38596	18189	19055	867	forward		CD630_RS06735
gene	HC52_core_0279_length_38596	19148	19639	492	reverse		CD630_RS06740
gene	HC52_core_0279_length_38596	19700	20140	441	reverse		CD630_RS06745
gene	HC52_core_0279_length_38596	20301	21359	1059	forward		CD630_RS06750
spo0A gene	HC52_core_0279_length_38596	21516	22325	810	forward	spo0A	CD630_RS06755
steA gene	HC52_core_0279_length_38596	22738	23859	1122	forward	steA	CD630_RS06760
gene	HC52_core_0279_length_38596	23877	24752	876	forward		CD630_RS06765
gene	HC52_core_0279_length_38596	24776	25468	693	forward		CD630_RS06770
gene	HC52_core_0279_length_38596	25476	26300	825	forward		CD630_RS06775
gene	HC52_core_0279_length_38596	26305	27372	1068	forward		CD630_RS06780
gene	HC52_core_0279_length_38596	27374	27910	537	forward		CD630_RS06785
gene	HC52_core_0279_length_38596	27978	28583	606	forward		CD630_RS06790
gene	HC52_core_0279_length_38596	28595	29509	915	forward		CD630_RS06795
gene	HC52_core_0279_length_38596	29551	30723	1173	forward		CD630_RS06800
gene	HC52_core_0279_length_38596	30770	31582	813	forward		CD630_RS06805
gene	HC52_core_0279_length_38596	31786	33111	1326	forward		CD630_RS06810
mltG gene	HC52_core_0279_length_38596	33324	34403	1080	forward	mltG	CD630_RS06815
gene	HC52_core_0279_length_38596	34575	35249	675	forward		CD630_RS06820
gene	HC52_core_0279_length_38596	35236	36483	1248	forward		CD630_RS06825
gene	HC52_core_0279_length_38596	36555	38219	1665	forward		CD630_RS06830
gene	HC52_core_0279_length_38596	38316	>38596	>281	reverse		CD630_RS06835
gene	HC52_core_0282_length_21016	<1	359	>359	reverse		CD630_RS06905
gene	HC52_core_0282_length_21016	926	1288	363	forward		CD630_RS06910
gene	HC52_core_0282_length_21016	1272	1979	708	forward		CD630_RS06915
gene	HC52_core_0282_length_21016	1999	2418	420	forward		CD630_RS06920
gene	HC52_core_0282_length_21016	2408	2932	525	forward		CD630_RS06925
efp gene	HC52_core_0282_length_21016	3244	3801	558	forward	efp	CD630_RS06930
gene	HC52_core_0282_length_21016	3893	4348	456	forward		CD630_RS06935
rnc gene	HC52_core_0282_length_21016	4511	5221	711	forward	rnc	CD630_RS06940
gene	HC52_core_0282_length_21016	5275	6345	1071	forward		CD630_RS06945
smc gene	HC52_core_0282_length_21016	6373	9927	3555	forward	smc	CD630_RS06950
ftsY gene	HC52_core_0282_length_21016	9954	11234	1281	forward	ftsY	CD630_RS06955
gene	HC52_core_0282_length_21016	11337	11705	369	forward		CD630_RS06960
ffh gene	HC52_core_0282_length_21016	11702	13054	1353	forward	ffh	CD630_RS06965
rpsP gene	HC52_core_0282_length_21016	13092	13364	273	forward	rpsP	CD630_RS06970
gene	HC52_core_0282_length_21016	13429	13656	228	forward		CD630_RS06975
rimM gene	HC52_core_0282_length_21016	13764	14279	516	forward	rimM	CD630_RS06980
trmD gene	HC52_core_0282_length_21016	14288	14983	696	forward	trmD	CD630_RS06985
rplS gene	HC52_core_0282_length_21016	15168	15518	351	forward	rplS	CD630_RS06990
ylqF gene	HC52_core_0282_length_21016	15839	16735	897	forward	ylqF	CD630_RS06995
brnQ gene	HC52_core_0282_length_21016	17124	18416	1293	forward	brnQ	CD630_RS07000
brnQ gene	HC52_core_0282_length_21016	19535	20827	1293	forward	brnQ	CD630_RS07005
gene	HC52_core_0283_length_63850	235	2424	2190	forward		CD630_RS07010
gene	HC52_core_0283_length_63850	2492	3259	768	forward		CD630_RS07015
gene	HC52_core_0283_length_63850	3317	4333	1017	forward		CD630_RS07020
gene	HC52_core_0283_length_63850	4399	4647	249	forward		CD630_RS07025
gene	HC52_core_0283_length_63850	4823	5320	498	reverse		CD630_RS07030
gene	HC52_core_0283_length_63850	5564	6628	1065	reverse		CD630_RS07035
gene	HC52_core_0283_length_63850	6631	7728	1098	reverse		CD630_RS07040
gene	HC52_core_0283_length_63850	7742	8677	936	reverse		CD630_RS07045
gene	HC52_core_0283_length_63850	8806	9453	648	reverse		CD630_RS07050
gene	HC52_core_0283_length_63850	9446	10609	1164	reverse		CD630_RS07055
gene	HC52_core_0283_length_63850	10794	11138	345	forward		CD630_RS07060
gene	HC52_core_0283_length_63850	11169	12770	1602	forward		CD630_RS07065
dprA gene	HC52_core_0283_length_63850	12789	13889	1101	forward	dprA	CD630_RS07070
topA gene	HC52_core_0283_length_63850	13922	16009	2088	forward	topA	CD630_RS07075
codY gene	HC52_core_0283_length_63850	16174	16959	786	forward	codY	CD630_RS07080
gene	HC52_core_0283_length_63850	17066	18331	1266	forward		CD630_RS07085
gene	HC52_core_0283_length_63850	18362	19132	771	forward		CD630_RS07090
gene	HC52_core_0283_length_63850	19241	19687	447	forward		CD630_RS07095
nifS gene	HC52_core_0283_length_63850	19705	20898	1194	forward	nifS	CD630_RS07100
nifU gene	HC52_core_0283_length_63850	20952	21392	441	forward	nifU	CD630_RS07105
mnmA gene	HC52_core_0283_length_63850	21681	22760	1080	forward	mnmA	CD630_RS07110
alaS gene	HC52_core_0283_length_63850	23209	25848	2640	forward	alaS	CD630_RS07115
gene	HC52_core_0283_length_63850	25897	26130	234	forward		CD630_RS07120
gene	HC52_core_0283_length_63850	26140	28311	2172	forward		CD630_RS07125
ruvX gene	HC52_core_0283_length_63850	28517	28942	426	forward	ruvX	CD630_RS07130
gene	HC52_core_0283_length_63850	29020	29307	288	forward		CD630_RS07135
gene	HC52_core_0283_length_63850	29589	30047	459	forward		CD630_RS07140
gene	HC52_core_0283_length_63850	30164	30901	738	reverse		CD630_RS07145
gene	HC52_core_0283_length_63850	31124	32794	1671	forward		CD630_RS07150
gene	HC52_core_0283_length_63850	33000	33200	201	forward		CD630_RS07155
gene	HC52_core_0283_length_63850	33254	34417	1164	forward		CD630_RS07160
gene	HC52_core_0283_length_63850	34628	35050	423	reverse		CD630_RS07165
gene	HC52_core_0283_length_63850	35071	35907	837	reverse		CD630_RS07170
gene	HC52_core_0283_length_63850	36205	36801	597	forward		CD630_RS07175
gene	HC52_core_0283_length_63850	36831	37550	720	forward		CD630_RS07180
scpB gene	HC52_core_0283_length_63850	37552	38091	540	forward	scpB	CD630_RS07185
gene	HC52_core_0283_length_63850	38252	38881	630	forward		CD630_RS07190
ytfJ gene	HC52_core_0283_length_63850	38835	39263	429	forward	ytfJ	CD630_RS07195
gene	HC52_core_0283_length_63850	39511	39951	441	forward		CD630_RS07200
gene	HC52_core_0283_length_63850	39967	41418	1452	forward		CD630_RS07205
gene	HC52_core_0283_length_63850	41509	42177	669	reverse		CD630_RS07210
gene	HC52_core_0283_length_63850	42761	43081	321	reverse		CD630_RS07215
gene	HC52_core_0283_length_63850	43201	43938	738	reverse		CD630_RS07220
acd gene	HC52_core_0283_length_63850	44153	45976	1824	forward	acd	CD630_RS07225
gene	HC52_core_0283_length_63850	46191	50489	4299	forward		CD630_RS07230
rimP gene	HC52_core_0283_length_63850	50693	51154	462	forward	rimP	CD630_RS07235
nusA gene	HC52_core_0283_length_63850	51184	52338	1155	forward	nusA	CD630_RS07240
gene	HC52_core_0283_length_63850	52351	52626	276	forward		CD630_RS07245
gene	HC52_core_0283_length_63850	52616	52927	312	forward		CD630_RS07250
infB gene	HC52_core_0283_length_63850	52949	54889	1941	forward	infB	CD630_RS07255
rbfA gene	HC52_core_0283_length_63850	54932	55312	381	forward	rbfA	CD630_RS07260
gene	HC52_core_0283_length_63850	55302	55973	672	forward		CD630_RS07265
tnpB gene	HC52_core_0283_length_63850	56619	57728	1110	forward	tnpB	CD630_RS07270
gene	HC52_core_0283_length_63850	57882	58151	270	forward		CD630_RS07275
truB gene	HC52_core_0283_length_63850	58164	59069	906	forward	truB	CD630_RS07280
gene	HC52_core_0283_length_63850	59200	60129	930	forward		CD630_RS07285
rpsO gene	HC52_core_0283_length_63850	60233	60490	258	forward	rpsO	CD630_RS07290
gene	HC52_core_0283_length_63850	60730	61575	846	forward		CD630_RS07295
pnp gene	HC52_core_0283_length_63850	61700	63811	2112	forward	pnp	CD630_RS07300
gene	HC52_core_0284_length_13206	77	820	744	forward		CD630_RS07305
gene	HC52_core_0284_length_13206	978	2225	1248	forward		CD630_RS07310
gene	HC52_core_0284_length_13206	2260	2505	246	forward		CD630_RS07315
dapG gene	HC52_core_0284_length_13206	2515	3738	1224	forward	dapG	CD630_RS07320
gene	HC52_core_0284_length_13206	3851	4585	735	forward		CD630_RS07325
gene	HC52_core_0284_length_13206	4708	7119	2412	forward		CD630_RS07330
mnmH gene	HC52_core_0284_length_13206	7122	8180	1059	forward	mnmH	CD630_RS07335
rimO gene	HC52_core_0284_length_13206	8174	9508	1335	forward	rimO	CD630_RS07340
pgsA gene	HC52_core_0284_length_13206	9495	10037	543	forward	pgsA	CD630_RS07345
recA gene	HC52_core_0284_length_13206	10325	11371	1047	forward	recA	CD630_RS07350
rny gene	HC52_core_0284_length_13206	11526	13088	1563	forward	rny	CD630_RS07355
gene	HC52_core_0286_length_6209	167	1948	1782	forward		CD630_RS07360
lepB gene	HC52_core_0286_length_6209	2030	2560	531	reverse	lepB	CD630_RS07365
gene	HC52_core_0286_length_6209	2600	3424	825	reverse		CD630_RS07370
gene	HC52_core_0286_length_6209	3681	4589	909	forward		CD630_RS07375
purB gene	HC52_core_0286_length_6209	4733	6178	1446	forward	purB	CD630_RS07380
gene	HC52_core_0287_length_801	262	714	453	forward		CD630_RS07385
gene	HC52_core_0288_length_13502	82	1278	1197	reverse		CD630_RS07405
galT gene	HC52_core_0288_length_13502	1663	2613	951	forward	galT	CD630_RS07410
gene	HC52_core_0288_length_13502	2774	3526	753	forward		CD630_RS07415
gene	HC52_core_0288_length_13502	3618	4394	777	reverse		CD630_RS07420
gene	HC52_core_0288_length_13502	4709	6607	1899	forward		CD630_RS07425
gene	HC52_core_0288_length_13502	6735	7856	1122	reverse		CD630_RS07430
gene	HC52_core_0288_length_13502	8055	8387	333	forward		CD630_RS07435
gene	HC52_core_0288_length_13502	8380	9432	1053	forward		CD630_RS07440
gene	HC52_core_0288_length_13502	9425	10495	1071	forward		CD630_RS07445
gene	HC52_core_0288_length_13502	10597	11133	537	forward		CD630_RS07450
gene	HC52_core_0288_length_13502	11249	11956	708	forward		CD630_RS07455
gene	HC52_core_0288_length_13502	11958	12674	717	forward		CD630_RS07460
gene	HC52_core_0288_length_13502	12676	13434	759	forward		CD630_RS07465
gene	HC52_core_0289_length_13131	<1	1285	>1285	forward		CD630_RS07470
gene	HC52_core_0289_length_13131	1361	2182	822	reverse		CD630_RS07475
gene	HC52_core_0289_length_13131	2433	3587	1155	forward		CD630_RS07480
gene	HC52_core_0289_length_13131	3770	3970	201	forward		CD630_RS07485
gene	HC52_core_0289_length_13131	4391	4819	429	forward		CD630_RS07490
gene	HC52_core_0289_length_13131	4962	5717	756	reverse		CD630_RS07495
gene	HC52_core_0289_length_13131	6418	6924	507	reverse		CD630_RS07500
gene	HC52_core_0289_length_13131	7006	7326	321	reverse		CD630_RS07505
gene	HC52_core_0289_length_13131	7495	7692	198	forward		CD630_RS07510
gene	HC52_core_0289_length_13131	7797	8237	441	forward		CD630_RS07515
gene	HC52_core_0289_length_13131	8486	8929	444	forward		CD630_RS07520
gene	HC52_core_0289_length_13131	8934	9998	1065	forward		CD630_RS07525
gene	HC52_core_0289_length_13131	10012	10440	429	forward		CD630_RS07530
gene	HC52_core_0289_length_13131	10554	11000	447	forward		CD630_RS07535
gene	HC52_core_0290_length_5965	238	660	423	forward		CD630_RS07545
gene	HC52_core_0290_length_5965	942	2471	1530	forward		CD630_RS07550
gene	HC52_core_0290_length_5965	2487	2813	327	forward		CD630_RS07555
gene	HC52_core_0290_length_5965	2813	3241	429	forward		CD630_RS07560
gene	HC52_core_0290_length_5965	3234	4286	1053	forward		CD630_RS07565
gene	HC52_core_0290_length_5965	4283	4981	699	forward		CD630_RS07570
gene	HC52_core_0290_length_5965	4982	5965	984	forward		CD630_RS07575
gene	HC52_core_0291_length_35105	269	622	354	forward		CD630_RS07585
gene	HC52_core_0291_length_35105	885	1145	261	forward		CD630_RS07590
gene	HC52_core_0291_length_35105	1352	1726	375	reverse		CD630_RS07595
gene	HC52_core_0291_length_35105	2035	2454	420	reverse		CD630_RS07600
gene	HC52_core_0291_length_35105	2753	2962	210	forward		CD630_RS07605
gene	HC52_core_0291_length_35105	2994	3203	210	forward		CD630_RS07610
gene	HC52_core_0291_length_35105	3420	3818	399	reverse		CD630_RS07615
gene	HC52_core_0291_length_35105	4239	6731	2493	reverse		CD630_RS07620
gene	HC52_core_0291_length_35105	6745	7287	543	reverse		CD630_RS07625
glpK gene	HC52_core_0291_length_35105	7531	9045	1515	forward	glpK	CD630_RS07630
gene	HC52_core_0291_length_35105	9159	9788	630	reverse		CD630_RS07635
gene	HC52_core_0291_length_35105	10376	11167	792	forward		CD630_RS07640
gene	HC52_core_0291_length_35105	11196	12416	1221	forward		CD630_RS07645
pxpB gene	HC52_core_0291_length_35105	12436	13131	696	forward	pxpB	CD630_RS07650
gene	HC52_core_0291_length_35105	13161	14147	987	forward		CD630_RS07655
gene	HC52_core_0291_length_35105	14342	14734	393	reverse		CD630_RS07660
gene	HC52_core_0291_length_35105	15260	16327	1068	forward		CD630_RS07665
gene	HC52_core_0291_length_35105	16346	17506	1161	forward		CD630_RS07670
gene	HC52_core_0291_length_35105	17519	19615	2097	forward		CD630_RS07675
gene	HC52_core_0291_length_35105	19774	20118	345	reverse		CD630_RS07680
gene	HC52_core_0291_length_35105	20410	21300	891	forward		CD630_RS07685
gene	HC52_core_0291_length_35105	21518	22804	1287	forward		CD630_RS07690
gene	HC52_core_0291_length_35105	23360	24154	795	reverse		CD630_RS07700
gene	HC52_core_0291_length_35105	24720	25196	477	reverse		CD630_RS07705
gene	HC52_core_0291_length_35105	25297	26466	1170	reverse		CD630_RS07710
gene	HC52_core_0291_length_35105	26629	27492	864	forward		CD630_RS07715
gene	HC52_core_0291_length_35105	27563	28156	594	forward		CD630_RS07720
gene	HC52_core_0291_length_35105	28407	29042	636	reverse		CD630_RS07725
gene	HC52_core_0291_length_35105	29122	29853	732	reverse		CD630_RS07730
gene	HC52_core_0291_length_35105	30184	32373	2190	forward		CD630_RS07735
gene	HC52_core_0291_length_35105	32784	34712	1929	forward		CD630_RS07740
gene	HC52_core_0291_length_35105	34699	35046	348	forward		CD630_RS07745
gene	HC52_core_0292_length_16190	182	2101	1920	reverse		CD630_RS07750
gene	HC52_core_0292_length_16190	2127	2909	783	reverse		CD630_RS07755
ddlR gene	HC52_core_0292_length_16190	2992	4440	1449	reverse	ddlR	CD630_RS07760
gene	HC52_core_0292_length_16190	4464	5363	900	reverse		CD630_RS07765
gene	HC52_core_0292_length_16190	5621	6877	1257	forward		CD630_RS07770
gene	HC52_core_0292_length_16190	6935	7714	780	forward		CD630_RS07775
gene	HC52_core_0292_length_16190	7818	8402	585	reverse		CD630_RS07780
gene	HC52_core_0292_length_16190	8602	10032	1431	reverse		CD630_RS07785
gene	HC52_core_0292_length_16190	10350	11294	945	forward		CD630_RS07790
gene	HC52_core_0292_length_16190	11565	12500	936	reverse		CD630_RS07795
gene	HC52_core_0292_length_16190	12619	13167	549	reverse		CD630_RS07800
gene	HC52_core_0292_length_16190	13319	13747	429	forward		CD630_RS07805
gene	HC52_core_0292_length_16190	13832	14482	651	forward		CD630_RS07810
gene	HC52_core_0292_length_16190	14600	15955	1356	reverse		CD630_RS07815
gene	HC52_core_0294_length_5722	354	2087	1734	reverse		CD630_RS07820
dccA gene	HC52_core_0294_length_5722	2327	3160	834	reverse	dccA	CD630_RS07825
gene	HC52_core_0294_length_5722	3191	5425	2235	reverse		CD630_RS07830
gene	HC52_core_0295_length_990	115	924	810	forward		CD630_RS07835
gene	HC52_core_0297_length_961	88	762	675	reverse		CD630_RS07845
gene	HC52_core_0298_length_46768	415	1200	786	forward		CD630_RS07860
pdaA gene	HC52_core_0298_length_46768	1297	2121	825	reverse	pdaA	CD630_RS07865
gene	HC52_core_0298_length_46768	2342	5461	3120	forward		CD630_RS07870
gene	HC52_core_0298_length_46768	5479	6078	600	forward		CD630_RS07875
gene	HC52_core_0298_length_46768	6335	8464	2130	reverse		CD630_RS07880
gene	HC52_core_0298_length_46768	8697	8978	282	forward		CD630_RS07885
gene	HC52_core_0298_length_46768	9144	10535	1392	forward		CD630_RS07890
gene	HC52_core_0298_length_46768	10650	12119	1470	forward		CD630_RS07895
gene	HC52_core_0298_length_46768	12184	12777	594	forward		CD630_RS07900
gene	HC52_core_0298_length_46768	12914	14305	1392	forward		CD630_RS07905
gene	HC52_core_0298_length_46768	14487	14858	372	forward		CD630_RS07910
gene	HC52_core_0298_length_46768	14851	15540	690	forward		CD630_RS07915
gene	HC52_core_0298_length_46768	16060	16926	867	forward		CD630_RS07920
gene	HC52_core_0298_length_46768	17168	17977	810	forward		CD630_RS07925
gene	HC52_core_0298_length_46768	18121	19185	1065	forward		CD630_RS07930
gene	HC52_core_0298_length_46768	19213	19932	720	forward		CD630_RS07935
gene	HC52_core_0298_length_46768	19956	20540	585	forward		CD630_RS07940
pabB gene	HC52_core_0298_length_46768	20542	21891	1350	forward	pabB	CD630_RS07945
gene	HC52_core_0298_length_46768	21881	22624	744	forward		CD630_RS07950
gene	HC52_core_0298_length_46768	22658	23359	702	forward		CD630_RS07955
folE gene	HC52_core_0298_length_46768	23385	23957	573	forward	folE	CD630_RS07960
folP gene	HC52_core_0298_length_46768	24021	24812	792	forward	folP	CD630_RS07965
folB gene	HC52_core_0298_length_46768	24793	25188	396	forward	folB	CD630_RS07970
folK gene	HC52_core_0298_length_46768	25181	25687	507	forward	folK	CD630_RS07975
aroF gene	HC52_core_0298_length_46768	25668	26453	786	forward	aroF	CD630_RS07980
dnaG gene	HC52_core_0298_length_46768	26708	28498	1791	forward	dnaG	CD630_RS07985
rpoD gene	HC52_core_0298_length_46768	28516	29682	1167	forward	rpoD	CD630_RS07990
gene	HC52_core_0298_length_46768	29847	30536	690	forward		CD630_RS07995
gene	HC52_core_0298_length_46768	30550	31647	1098	forward		CD630_RS08000
gene	HC52_core_0298_length_46768	31710	32282	573	forward		CD630_RS08005
gene	HC52_core_0298_length_46768	32342	32809	468	reverse		CD630_RS08010
gene	HC52_core_0298_length_46768	33195	33671	477	reverse		CD630_RS08015
gene	HC52_core_0298_length_46768	33791	34882	1092	reverse		CD630_RS08020
gene	HC52_core_0298_length_46768	34875	35264	390	reverse		CD630_RS08025
gene	HC52_core_0298_length_46768	35456	35902	447	forward		CD630_RS08030
gene	HC52_core_0298_length_46768	36187	36891	705	forward		CD630_RS08035
gene	HC52_core_0298_length_46768	36878	38122	1245	forward		CD630_RS08040
gene	HC52_core_0298_length_46768	38202	38879	678	forward		CD630_RS08045
gene	HC52_core_0298_length_46768	38880	41441	2562	forward		CD630_RS08050
gene	HC52_core_0298_length_46768	41662	42936	1275	forward		CD630_RS08055
gene	HC52_core_0298_length_46768	43115	46138	3024	reverse		CD630_RS08060
gene	HC52_core_0298_length_46768	46345	46644	300	forward		CD630_RS08065
gene	HC52_core_0299_length_6932	61	2280	2220	reverse		CD630_RS08070
gene	HC52_core_0299_length_6932	2582	4357	1776	forward		CD630_RS08075
gene	HC52_core_0299_length_6932	4370	6193	1824	forward		CD630_RS08080
gene	HC52_core_0299_length_6932	6311	6856	546	forward		CD630_RS08085
gene	HC52_core_0300_length_7313	89	694	606	forward		CD630_RS08090
gene	HC52_core_0300_length_7313	1021	3918	2898	forward		CD630_RS08095
gene	HC52_core_0300_length_7313	4239	4451	213	forward		CD630_RS08100
gene	HC52_core_0300_length_7313	4464	4685	222	forward		CD630_RS08105
feoB gene	HC52_core_0300_length_7313	4785	6941	2157	forward	feoB	CD630_RS08110
gene	HC52_core_0300_length_7313	6967	7119	153	forward		CD630_RS08115
gene	HC52_core_0301_length_4029	<1	693	>693	forward		CD630_RS08120
gene	HC52_core_0301_length_4029	778	1548	771	forward		CD630_RS08125
gene	HC52_core_0301_length_4029	1541	2272	732	forward		CD630_RS08130
gene	HC52_core_0301_length_4029	2273	3265	993	forward		CD630_RS08135
gene	HC52_core_0301_length_4029	3363	3959	597	reverse		CD630_RS08140
gene	HC52_core_0302_length_1255	29	628	600	forward		CD630_RS08145
gene	HC52_core_0302_length_1255	798	>1255	>458	reverse		CD630_RS08150
gene	HC52_core_0304_length_6524	388	1353	966	forward		CD630_RS08160
gene	HC52_core_0304_length_6524	1346	2002	657	forward		CD630_RS08165
gene	HC52_core_0304_length_6524	2038	2829	792	forward		CD630_RS08170
gene	HC52_core_0304_length_6524	2977	5715	2739	forward		CD630_RS08175
gene	HC52_core_0304_length_6524	5824	6432	609	forward		CD630_RS08180
gene	HC52_core_0305_length_5201	580	1164	585	forward		CD630_RS08185
proC gene	HC52_core_0305_length_5201	1204	2007	804	forward	proC	CD630_RS08190
gene	HC52_core_0305_length_5201	2088	3263	1176	reverse		CD630_RS08195
gene	HC52_core_0305_length_5201	3529	4005	477	forward		CD630_RS08200
gene	HC52_core_0305_length_5201	4296	5180	885	forward		CD630_RS08205
gene	HC52_core_0306_length_2307	15	422	408	forward		CD630_RS08210
tnpB gene	HC52_core_0091_length_2751	1522	2631	1110	forward	tnpB	CD630_RS08215
gene	HC52_core_0307_length_8385	97	465	369	forward		CD630_RS08230
gene	HC52_core_0307_length_8385	469	1344	876	forward		CD630_RS08235
gene	HC52_core_0307_length_8385	1345	2139	795	forward		CD630_RS08240
cdeA gene	HC52_core_0307_length_8385	2234	3559	1326	reverse	cdeA	CD630_RS08245
gene	HC52_core_0307_length_8385	3948	4532	585	forward		CD630_RS08250
gene	HC52_core_0307_length_8385	4685	5584	900	forward		CD630_RS08255
gene	HC52_core_0307_length_8385	5589	6158	570	forward		CD630_RS08260
gene	HC52_core_0307_length_8385	6325	6972	648	reverse		CD630_RS08265
gene	HC52_core_0307_length_8385	7362	8276	915	reverse		CD630_RS08270
gene	HC52_core_0308_length_502	65	247	183	reverse		CD630_RS08275
panC gene	HC52_core_0309_length_2841	42	890	849	reverse	panC	CD630_RS08280
panB gene	HC52_core_0309_length_2841	909	1736	828	reverse	panB	CD630_RS08285
gene	HC52_core_0309_length_2841	1711	2649	939	reverse		CD630_RS08290
pdcA gene	HC52_core_0310_length_2410	106	2199	2094	forward	pdcA	CD630_RS08295
gene	HC52_core_0311_length_23819	220	1038	819	forward		CD630_RS08305
feoB gene	HC52_core_0311_length_23819	1171	3291	2121	reverse	feoB	CD630_RS08310
gene	HC52_core_0311_length_23819	3317	3544	228	reverse		CD630_RS08315
gene	HC52_core_0311_length_23819	3871	4311	441	reverse		CD630_RS08320
gene	HC52_core_0311_length_23819	4484	5452	969	forward		CD630_RS08325
tyrS gene	HC52_core_0311_length_23819	5929	7137	1209	forward	tyrS	CD630_RS08330
gene	HC52_core_0311_length_23819	7198	8079	882	reverse		CD630_RS08335
gene	HC52_core_0311_length_23819	8465	9409	945	forward		CD630_RS08340
gene	HC52_core_0311_length_23819	9632	10177	546	forward		CD630_RS08345
gene	HC52_core_0311_length_23819	10277	11425	1149	forward		CD630_RS08350
gene	HC52_core_0311_length_23819	11478	12743	1266	forward		CD630_RS08355
gene	HC52_core_0311_length_23819	13029	14261	1233	reverse		CD630_RS08360
gene	HC52_core_0311_length_23819	14264	14938	675	reverse		CD630_RS08365
gene	HC52_core_0311_length_23819	14946	16175	1230	reverse		CD630_RS08370
gene	HC52_core_0311_length_23819	16287	17291	1005	reverse		CD630_RS08375
gene	HC52_core_0311_length_23819	17315	17989	675	reverse		CD630_RS08380
gene	HC52_core_0311_length_23819	18277	19044	768	forward		CD630_RS08385
gene	HC52_core_0311_length_23819	19031	20968	1938	forward		CD630_RS08390
ggt gene	HC52_core_0311_length_23819	21193	22806	1614	forward	ggt	CD630_RS08395
gene	HC52_core_0311_length_23819	22939	23790	852	reverse		CD630_RS08400
gene	HC52_core_0312_length_10887	439	1332	894	forward		CD630_RS08405
gltA gene	HC52_core_0312_length_10887	1332	2726	1395	forward	gltA	CD630_RS08410
gene	HC52_core_0312_length_10887	3092	5311	2220	forward		CD630_RS08415
gene	HC52_core_0312_length_10887	5389	6204	816	forward		CD630_RS08420
gene	HC52_core_0312_length_10887	6204	8084	1881	forward		CD630_RS08425
gene	HC52_core_0312_length_10887	8203	9594	1392	forward		CD630_RS08430
gene	HC52_core_0312_length_10887	9701	10741	1041	forward		CD630_RS08435
gene	HC52_core_0313_length_3111	275	928	654	forward		CD630_RS08440
gene	HC52_core_0313_length_3111	1004	1213	210	forward		CD630_RS08445
gene	HC52_core_0313_length_3111	1353	1916	564	reverse		CD630_RS08450
gene	HC52_core_0313_length_3111	2080	2733	654	forward		CD630_RS08455
gene	HC52_core_0314_length_6430	319	1263	945	forward		CD630_RS08460
hisG gene	HC52_core_0314_length_6430	1285	1911	627	forward	hisG	CD630_RS08465
hisC gene	HC52_core_0314_length_6430	1945	2994	1050	forward	hisC	CD630_RS08470
hisB gene	HC52_core_0314_length_6430	2997	3575	579	forward	hisB	CD630_RS08475
hisH gene	HC52_core_0314_length_6430	3577	4182	606	forward	hisH	CD630_RS08480
hisA gene	HC52_core_0314_length_6430	4179	4901	723	forward	hisA	CD630_RS08485
hisF gene	HC52_core_0314_length_6430	4883	5641	759	forward	hisF	CD630_RS08490
hisIE gene	HC52_core_0314_length_6430	5669	6337	669	forward	hisIE	CD630_RS08495
gene	HC52_core_0315_length_12276	500	1828	1329	forward		CD630_RS08500
gene	HC52_core_0315_length_12276	2581	3414	834	forward		CD630_RS08505
gene	HC52_core_0315_length_12276	3483	4439	957	forward		CD630_RS08510
gene	HC52_core_0315_length_12276	4491	4973	483	forward		CD630_RS08515
gene	HC52_core_0315_length_12276	4985	5854	870	forward		CD630_RS08520
gene	HC52_core_0315_length_12276	5897	6652	756	forward		CD630_RS08525
gene	HC52_core_0315_length_12276	6694	7515	822	forward		CD630_RS08530
gene	HC52_core_0315_length_12276	7520	8281	762	forward		CD630_RS08535
gene	HC52_core_0315_length_12276	8812	9051	240	forward		CD630_RS08540
ilvC gene	HC52_core_0315_length_12276	9304	10350	1047	forward	ilvC	CD630_RS08545
ilvB gene	HC52_core_0315_length_12276	10403	12091	1689	forward	ilvB	CD630_RS08550
gene	HC52_core_0316_length_4952	63	740	678	forward		CD630_RS08555
gene	HC52_core_0316_length_4952	914	2950	2037	forward		CD630_RS08560
gene	HC52_core_0316_length_4952	3141	3707	567	reverse		CD630_RS08565
gene	HC52_core_0316_length_4952	3995	4538	544	forward		CD630_RS08570
gene	HC52_core_0316_length_4952	4481	4930	450	forward		CD630_RS08585
gene	HC52_core_0317_length_1415	186	1400	1215	forward		CD630_RS08590
gene	HC52_core_0318_length_704	96	617	522	reverse		CD630_RS08595
gene	HC52_core_0319_length_10932	171	968	798	forward		CD630_RS08600
gene	HC52_core_0319_length_10932	1078	1668	591	forward		CD630_RS08605
gene	HC52_core_0319_length_10932	1734	3431	1698	forward		CD630_RS08610
gene	HC52_core_0319_length_10932	3645	4484	840	forward		CD630_RS08615
gene	HC52_core_0319_length_10932	5001	6857	1857	forward		CD630_RS08620
gene	HC52_core_0319_length_10932	7565	8782	1218	forward		CD630_RS08625
cdeM gene	HC52_core_0319_length_10932	8899	9393	495	forward	cdeM	CD630_RS08630
hisD gene	HC52_core_0319_length_10932	9658	10923	1266	forward	hisD	CD630_RS08635
gene	HC52_core_0322_length_6036	385	1017	633	forward		CD630_RS08680
kdpA gene	HC52_core_0322_length_6036	1567	3243	1677	forward	kdpA	CD630_RS08690
kdpB gene	HC52_core_0322_length_6036	3268	5325	2058	forward	kdpB	CD630_RS08695
gene	HC52_core_0322_length_6036	5344	5970	627	forward		CD630_RS08700
cysK gene	HC52_core_0323_length_17079	149	1057	909	forward	cysK	CD630_RS08705
epsC gene	HC52_core_0323_length_17079	1084	1674	591	forward	epsC	CD630_RS08710
gene	HC52_core_0323_length_17079	1834	2022	189	forward		CD630_RS08715
gene	HC52_core_0323_length_17079	2076	2945	870	reverse		CD630_RS08720
gene	HC52_core_0323_length_17079	3142	4386	1245	reverse		CD630_RS08725
gene	HC52_core_0323_length_17079	4677	4988	312	forward		CD630_RS08730
thiD gene	HC52_core_0323_length_17079	5273	6067	795	forward	thiD	CD630_RS08735
thiM gene	HC52_core_0323_length_17079	6091	6879	789	forward	thiM	CD630_RS08740
thiE gene	HC52_core_0323_length_17079	6902	7534	633	forward	thiE	CD630_RS08745
gene	HC52_core_0323_length_17079	7673	7975	303	forward		CD630_RS08750
gene	HC52_core_0323_length_17079	8041	8790	750	reverse		CD630_RS08755
gene	HC52_core_0323_length_17079	8784	9746	963	reverse		CD630_RS08760
gene	HC52_core_0323_length_17079	9750	10208	459	reverse		CD630_RS08765
gene	HC52_core_0323_length_17079	10563	10919	357	forward		CD630_RS08770
gene	HC52_core_0323_length_17079	10991	11707	717	forward		CD630_RS08775
gene	HC52_core_0323_length_17079	11700	12524	825	forward		CD630_RS08780
gene	HC52_core_0323_length_17079	12536	13735	1200	forward		CD630_RS08785
gene	HC52_core_0323_length_17079	13744	14556	813	forward		CD630_RS08790
gene	HC52_core_0323_length_17079	14567	15835	1269	forward		CD630_RS08795
gene	HC52_core_0325_length_3481	537	1331	795	forward		CD630_RS08810
gene	HC52_core_0325_length_3481	1332	3392	2061	forward		CD630_RS08815
gene	HC52_core_0326_length_9932	171	1715	1545	forward		CD630_RS08820
gene	HC52_core_0326_length_9932	1891	2259	369	forward		CD630_RS08825
gene	HC52_core_0326_length_9932	2261	2986	726	forward		CD630_RS08830
gene	HC52_core_0326_length_9932	2980	3744	765	forward		CD630_RS08835
gene	HC52_core_0326_length_9932	3966	5216	1251	forward		CD630_RS08840
gene	HC52_core_0326_length_9932	5407	6291	885	forward		CD630_RS08845
gene	HC52_core_0326_length_9932	6653	7270	618	forward		CD630_RS08850
gene	HC52_core_0326_length_9932	7378	9909	2532	forward		CD630_RS08855
gene	HC52_core_0327_length_21098	134	754	621	forward		CD630_RS08885
gene	HC52_core_0327_length_21098	920	1456	537	reverse		CD630_RS08890
gene	HC52_core_0327_length_21098	1569	2273	705	reverse		CD630_RS08895
asnB gene	HC52_core_0327_length_21098	2446	4320	1875	forward	asnB	CD630_RS08900
gene	HC52_core_0327_length_21098	4412	5848	1437	reverse		CD630_RS08905
gene	HC52_core_0327_length_21098	6177	6755	579	forward		CD630_RS08910
gene	HC52_core_0327_length_21098	6794	7372	579	forward		CD630_RS08915
gene	HC52_core_0327_length_21098	7458	8087	630	forward		CD630_RS08920
gene	HC52_core_0327_length_21098	8077	10836	2760	forward		CD630_RS08925
gene	HC52_core_0327_length_21098	10923	12485	1563	forward		CD630_RS08930
gene	HC52_core_0327_length_21098	12486	13622	1137	forward		CD630_RS08935
gene	HC52_core_0327_length_21098	13686	14762	1077	forward		CD630_RS08940
gene	HC52_core_0327_length_21098	14740	15978	1239	forward		CD630_RS08945
gene	HC52_core_0327_length_21098	16032	17120	1089	forward		CD630_RS08950
gene	HC52_core_0327_length_21098	17148	17939	792	forward		CD630_RS08955
gene	HC52_core_0327_length_21098	18054	18608	555	reverse		CD630_RS08960
gene	HC52_core_0327_length_21098	18804	20006	1203	forward		CD630_RS08965
gene	HC52_core_0327_length_21098	20063	21043	981	forward		CD630_RS08970
gene	HC52_core_0328_length_6220	104	1057	954	forward		CD630_RS08975
gene	HC52_core_0328_length_6220	1047	2003	957	forward		CD630_RS08980
gene	HC52_core_0328_length_6220	2000	2755	756	forward		CD630_RS08985
gene	HC52_core_0328_length_6220	2847	3812	966	forward		CD630_RS08990
gene	HC52_core_0328_length_6220	4290	6149	1860	forward		CD630_RS08995
gene	HC52_core_0329_length_5637	133	732	600	reverse		CD630_RS09000
gene	HC52_core_0329_length_5637	835	1632	798	reverse		CD630_RS09005
gene	HC52_core_0329_length_5637	1942	2928	987	reverse		CD630_RS09010
gene	HC52_core_0329_length_5637	3412	5142	1731	forward		CD630_RS09015
gene	HC52_core_0329_length_5637	5252	5332	81	forward		CD630_RS09020
gcvPB gene	HC52_core_0330_length_8022	3224	4681	1458	forward	gcvPB	CD630_RS09035
gene	HC52_core_0330_length_8022	5104	7461	2358	forward		CD630_RS09040
gene	HC52_core_0330_length_8022	7547	7864	318	reverse		CD630_RS09045
gene	HC52_core_0028_length_1352	1242	>1340	>99	reverse		CD630_RS09050
gene	HC52_core_0332_length_1350	<13	111	>99	forward		CD630_RS09050
tnpB gene	HC52_core_0306_length_2307	1079	2188	1110	forward	tnpB	CD630_RS09055
tnpB gene	HC52_core_0332_length_1350	122	1231	1110	forward	tnpB	CD630_RS09055
tnpB gene	HC52_core_0339_length_5184	3957	5066	1110	forward	tnpB	CD630_RS09055
gene	HC52_core_0334_length_4797	124	411	288	forward		CD630_RS09070
gene	HC52_core_0334_length_4797	950	1501	552	reverse		CD630_RS09075
gene	HC52_core_0334_length_4797	1692	2654	963	forward		CD630_RS09080
gene	HC52_core_0334_length_4797	2949	4793	1845	forward		CD630_RS09085
gene	HC52_core_0336_length_4328	99	1121	1023	forward		CD630_RS09095
gene	HC52_core_0336_length_4328	1135	2022	888	forward		CD630_RS09100
gene	HC52_core_0336_length_4328	2028	2801	774	forward		CD630_RS09105
gene	HC52_core_0336_length_4328	2913	3638	726	forward		CD630_RS09110
gene	HC52_core_0337_length_19205	166	786	621	reverse		CD630_RS09125
gene	HC52_core_0337_length_19205	1052	1384	333	forward		CD630_RS09130
pcp gene	HC52_core_0337_length_19205	1504	2145	642	reverse	pcp	CD630_RS09135
gene	HC52_core_0337_length_19205	2166	3098	933	reverse		CD630_RS09140
gene	HC52_core_0337_length_19205	3120	3785	666	reverse		CD630_RS09145
gene	HC52_core_0337_length_19205	4355	4828	474	reverse		CD630_RS09150
gene	HC52_core_0337_length_19205	4831	5235	405	reverse		CD630_RS09155
gene	HC52_core_0337_length_19205	5210	5839	630	reverse		CD630_RS09160
gene	HC52_core_0337_length_19205	6348	7316	969	forward		CD630_RS09165
gene	HC52_core_0337_length_19205	7318	7881	564	forward		CD630_RS09170
gene	HC52_core_0337_length_19205	7889	8578	690	forward		CD630_RS09175
gene	HC52_core_0337_length_19205	8705	9433	729	forward		CD630_RS09180
gene	HC52_core_0337_length_19205	9447	10121	675	forward		CD630_RS09185
gene	HC52_core_0337_length_19205	10147	10983	837	forward		CD630_RS09190
gene	HC52_core_0337_length_19205	10999	11670	672	forward		CD630_RS09195
gene	HC52_core_0337_length_19205	11660	12892	1233	forward		CD630_RS09200
trxA gene	HC52_core_0337_length_19205	13042	13359	318	forward	trxA	CD630_RS09205
gene	HC52_core_0337_length_19205	13376	14254	879	forward		CD630_RS09210
gene	HC52_core_0337_length_19205	14524	14892	369	forward		CD630_RS09215
gene	HC52_core_0337_length_19205	14895	15266	372	forward		CD630_RS09220
gene	HC52_core_0337_length_19205	15411	15866	456	reverse		CD630_RS09225
gene	HC52_core_0337_length_19205	15905	17170	1266	reverse		CD630_RS09230
gene	HC52_core_0337_length_19205	17640	19091	1452	forward		CD630_RS09235
ribE gene	HC52_core_0338_length_19867	24	485	462	reverse	ribE	CD630_RS09240
gene	HC52_core_0338_length_19867	590	1783	1194	reverse		CD630_RS09245
gene	HC52_core_0338_length_19867	1806	2471	666	reverse		CD630_RS09250
ribD gene	HC52_core_0338_length_19867	2505	3617	1113	reverse	ribD	CD630_RS09255
recQ gene	HC52_core_0338_length_19867	4059	6542	2484	forward	recQ	CD630_RS09260
thiC gene	HC52_core_0338_length_19867	6884	8185	1302	forward	thiC	CD630_RS09265
thiS gene	HC52_core_0338_length_19867	8239	8433	195	forward	thiS	CD630_RS09270
thiF gene	HC52_core_0338_length_19867	8426	9229	804	forward	thiF	CD630_RS09275
gene	HC52_core_0338_length_19867	9292	10062	771	forward		CD630_RS09280
thiH gene	HC52_core_0338_length_19867	10079	11182	1104	forward	thiH	CD630_RS09285
gene	HC52_core_0338_length_19867	11183	11872	690	forward		CD630_RS09290
gene	HC52_core_0338_length_19867	12060	13454	1395	forward		CD630_RS09295
gene	HC52_core_0338_length_19867	13971	15338	1368	forward		CD630_RS09300
gene	HC52_core_0338_length_19867	15363	15971	609	forward		CD630_RS09305
gene	HC52_core_0338_length_19867	16019	16390	372	forward		CD630_RS09310
gene	HC52_core_0338_length_19867	16569	16907	339	forward		CD630_RS09315
gene	HC52_core_0338_length_19867	17373	17876	504	forward		CD630_RS09320
moaA gene	HC52_core_0338_length_19867	17923	18882	960	forward	moaA	CD630_RS09325
moaC gene	HC52_core_0338_length_19867	18886	19356	471	forward	moaC	CD630_RS09330
gene	HC52_core_0338_length_19867	19392	19823	432	forward		CD630_RS09335
gene	HC52_core_0339_length_5184	500	1789	1290	forward		CD630_RS09340
gene	HC52_core_0339_length_5184	1843	2922	1080	forward		CD630_RS09345
gene	HC52_core_0339_length_5184	2943	3311	369	forward		CD630_RS09350
tnpB gene	HC52_core_0028_length_1352	122	1231	1110	reverse	tnpB	CD630_RS09355
tnpB gene	HC52_core_0353_length_10629	7882	8991	1110	forward	tnpB	CD630_RS09355
gene	HC52_core_0340_length_1196	196	1176	981	forward		CD630_RS09360
gene	HC52_core_0341_length_4703	5	547	543	reverse		CD630_RS09365
gene	HC52_core_0341_length_4703	695	979	285	reverse		CD630_RS09370
gene	HC52_core_0341_length_4703	1042	1806	765	reverse		CD630_RS09375
gene	HC52_core_0341_length_4703	2088	2354	267	reverse		CD630_RS09380
gene	HC52_core_0341_length_4703	2396	3205	810	reverse		CD630_RS09385
gene	HC52_core_0341_length_4703	3518	3799	282	forward		CD630_RS09390
gene	HC52_core_0341_length_4703	4063	4317	255	forward		CD630_RS09395
gene	HC52_core_0341_length_4703	4362	4685	324	forward		CD630_RS09400
gene	HC52_core_0342_length_17344	2	196	195	reverse		CD630_RS09405
gene	HC52_core_0342_length_17344	570	2189	1620	reverse		CD630_RS09410
gene	HC52_core_0342_length_17344	3008	3199	192	forward		CD630_RS09420
gene	HC52_core_0342_length_17344	3288	4100	813	reverse		CD630_RS09425
gene	HC52_core_0342_length_17344	4522	5673	1152	forward		CD630_RS09430
gene	HC52_core_0342_length_17344	5791	6429	639	forward		CD630_RS09435
gene	HC52_core_0342_length_17344	6430	7452	1023	forward		CD630_RS09440
gene	HC52_core_0342_length_17344	7442	8062	621	forward		CD630_RS09445
gene	HC52_core_0342_length_17344	8186	8872	687	reverse		CD630_RS09450
gene	HC52_core_0342_length_17344	8886	9431	546	reverse		CD630_RS09455
gene	HC52_core_0342_length_17344	9659	10906	1248	forward		CD630_RS09460
gene	HC52_core_0342_length_17344	10993	12987	1995	forward		CD630_RS09465
gene	HC52_core_0342_length_17344	12987	14309	1323	forward		CD630_RS09470
grdG gene	HC52_core_0342_length_17344	14588	15874	1287	forward	grdG	CD630_RS09475
grdF gene	HC52_core_0342_length_17344	15960	17267	1308	forward	grdF	CD630_RS09480
gene	HC52_core_0343_length_12707	34	258	225	reverse		CD630_RS09505
gene	HC52_core_0343_length_12707	355	1608	1254	reverse		CD630_RS09510
add gene	HC52_core_0343_length_12707	1868	2857	990	forward	add	CD630_RS09515
gene	HC52_core_0343_length_12707	2929	3669	741	forward		CD630_RS09520
gene	HC52_core_0343_length_12707	3885	5036	1152	forward		CD630_RS09525
gene	HC52_core_0343_length_12707	5061	5816	756	forward		CD630_RS09530
gene	HC52_core_0343_length_12707	6008	8395	2388	forward		CD630_RS09535
gene	HC52_core_0343_length_12707	8626	8859	234	reverse		CD630_RS09540
gene	HC52_core_0343_length_12707	9148	9738	591	forward		CD630_RS09545
gene	HC52_core_0343_length_12707	9852	10697	846	forward		CD630_RS09550
gene	HC52_core_0343_length_12707	10694	11377	684	forward		CD630_RS09555
gene	HC52_core_0343_length_12707	11374	12090	717	forward		CD630_RS09560
gene	HC52_core_0343_length_12707	12187	12450	264	forward		CD630_RS09565
gene	HC52_core_0344_length_1645	540	1370	831	forward		CD630_RS09585
gene	HC52_core_0345_length_254	1	135	135	forward		CD630_RS09590
gene	HC52_core_0346_length_4793	118	879	762	forward		CD630_RS09595
gene	HC52_core_0346_length_4793	944	1726	783	forward		CD630_RS09600
gene	HC52_core_0346_length_4793	1993	2412	420	forward		CD630_RS09605
gene	HC52_core_0346_length_4793	2515	2781	267	reverse		CD630_RS09610
gene	HC52_core_0346_length_4793	3008	3709	702	forward		CD630_RS09615
gene	HC52_core_0346_length_4793	3791	4399	609	forward		CD630_RS09620
gap gene	HC52_core_0348_length_15619	229	1245	1017	forward	gap	CD630_RS09630
gene	HC52_core_0348_length_15619	1640	2809	1170	forward		CD630_RS09635
gene	HC52_core_0348_length_15619	3189	7442	4254	forward		CD630_RS09640
gene	HC52_core_0348_length_15619	7591	8085	495	forward		CD630_RS09645
gene	HC52_core_0348_length_15619	8201	8578	378	forward		CD630_RS09650
gene	HC52_core_0348_length_15619	8784	9224	441	forward		CD630_RS09655
gene	HC52_core_0348_length_15619	9883	11190	1308	forward		CD630_RS09660
gene	HC52_core_0348_length_15619	11664	12467	804	forward		CD630_RS09665
gene	HC52_core_0348_length_15619	12505	13116	612	forward		CD630_RS09670
gene	HC52_core_0348_length_15619	13148	13819	672	forward		CD630_RS09675
gene	HC52_core_0348_length_15619	14117	14479	363	forward		CD630_RS09680
gene	HC52_core_0348_length_15619	14915	15616	702	forward		CD630_RS09685
larE gene	HC52_core_0349_length_21859	108	911	804	forward	larE	CD630_RS09690
gene	HC52_core_0349_length_21859	966	2114	1149	forward		CD630_RS09695
gene	HC52_core_0349_length_21859	2250	3638	1389	forward		CD630_RS09700
walR gene	HC52_core_0349_length_21859	3667	4365	699	forward	walR	CD630_RS09705
walK gene	HC52_core_0349_length_21859	4368	5801	1434	forward	walK	CD630_RS09710
truA gene	HC52_core_0349_length_21859	5823	6560	738	forward	truA	CD630_RS09715
gene	HC52_core_0349_length_21859	7131	8330	1200	forward		CD630_RS09720
gene	HC52_core_0349_length_21859	8577	9623	1047	forward		CD630_RS09725
gene	HC52_core_0349_length_21859	9731	10894	1164	forward		CD630_RS09730
gene	HC52_core_0349_length_21859	10983	11363	381	reverse		CD630_RS09735
gene	HC52_core_0349_length_21859	11366	12025	660	reverse		CD630_RS09740
gene	HC52_core_0349_length_21859	12131	13105	975	reverse		CD630_RS09745
gene	HC52_core_0349_length_21859	13145	13492	348	reverse		CD630_RS09750
gene	HC52_core_0349_length_21859	13710	14666	957	reverse		CD630_RS09755
gene	HC52_core_0349_length_21859	15109	15477	369	forward		CD630_RS09760
gene	HC52_core_0349_length_21859	15902	16147	246	forward		CD630_RS09765
gene	HC52_core_0349_length_21859	16246	16509	264	forward		CD630_RS09770
gene	HC52_core_0349_length_21859	16794	17741	948	reverse		CD630_RS09775
gene	HC52_core_0349_length_21859	17744	19375	1632	reverse		CD630_RS09780
gene	HC52_core_0349_length_21859	19505	20422	918	forward		CD630_RS09785
gene	HC52_core_0349_length_21859	20479	21054	576	reverse		CD630_RS09790
gene	HC52_core_0349_length_21859	21094	21660	567	reverse		CD630_RS09795
gene	HC52_core_0350_length_2094	76	930	855	reverse		CD630_RS09800
gene	HC52_core_0350_length_2094	1085	1975	891	forward		CD630_RS09805
gene	HC52_core_0351_length_5103	116	1102	987	forward		CD630_RS09815
gene	HC52_core_0351_length_5103	1438	2919	1482	forward		CD630_RS09825
gene	HC52_core_0351_length_5103	2945	3916	972	forward		CD630_RS09830
gene	HC52_core_0351_length_5103	4172	4774	603	reverse		CD630_RS09835
gene	HC52_core_0352_length_3167	<364	1356	>993	forward		CD630_RS09850
gene	HC52_core_0352_length_3167	1543	1920	378	forward		CD630_RS09855
gene	HC52_core_0352_length_3167	2451	3110	660	forward		CD630_RS09860
gene	HC52_core_0353_length_10629	123	464	342	forward		CD630_RS09865
gene	HC52_core_0353_length_10629	615	1028	414	forward		CD630_RS09870
gene	HC52_core_0353_length_10629	1230	1871	642	forward		CD630_RS09875
gene	HC52_core_0353_length_10629	1895	3148	1254	forward		CD630_RS09880
cmk gene	HC52_core_0353_length_10629	3194	3844	651	forward	cmk	CD630_RS09885
gene	HC52_core_0353_length_10629	3895	4491	597	forward		CD630_RS09890
gene	HC52_core_0353_length_10629	4504	5343	840	forward		CD630_RS09895
gene	HC52_core_0353_length_10629	5588	6742	1155	forward		CD630_RS09900
gene	HC52_core_0353_length_10629	7048	7227	180	forward		CD630_RS09905
ade gene	HC52_core_0353_length_10629	<9115	10629	>1515	forward	ade	CD630_RS09915
bcp gene	HC52_core_0354_length_6702	138	602	465	forward	bcp	CD630_RS09920
yaaA gene	HC52_core_0354_length_6702	612	1355	744	forward	yaaA	CD630_RS09925
gene	HC52_core_0354_length_6702	1453	4140	2688	forward		CD630_RS09930
gene	HC52_core_0354_length_6702	4406	5671	1266	forward		CD630_RS09935
gene	HC52_core_0354_length_6702	5701	6591	891	forward		CD630_RS09940
gene	HC52_core_0355_length_20920	150	593	444	forward		CD630_RS09945
ftsH gene	HC52_core_0355_length_20920	624	2441	1818	forward	ftsH	CD630_RS09950
gene	HC52_core_0355_length_20920	2619	5321	2703	forward		CD630_RS09955
gene	HC52_core_0355_length_20920	5355	6053	699	forward		CD630_RS09960
gene	HC52_core_0355_length_20920	6410	7366	957	forward		CD630_RS09965
aroF gene	HC52_core_0355_length_20920	7828	8841	1014	forward	aroF	CD630_RS09970
aroB gene	HC52_core_0355_length_20920	8863	9927	1065	forward	aroB	CD630_RS09975
aroA gene	HC52_core_0355_length_20920	9927	11240	1314	forward	aroA	CD630_RS09980
aroC gene	HC52_core_0355_length_20920	11218	12297	1080	forward	aroC	CD630_RS09985
pheA gene	HC52_core_0355_length_20920	12300	13496	1197	forward	pheA	CD630_RS09990
aroE gene	HC52_core_0355_length_20920	13543	14352	810	forward	aroE	CD630_RS09995
gene	HC52_core_0355_length_20920	14364	14897	534	forward		CD630_RS10000
gene	HC52_core_0355_length_20920	14918	15757	840	forward		CD630_RS10005
gene	HC52_core_0355_length_20920	16025	17506	1482	forward		CD630_RS10010
gene	HC52_core_0355_length_20920	17539	>20920	>3382	forward		CD630_RS10015
gene	HC52_core_0358_length_1820	122	469	348	forward		CD630_RS10225
gene	HC52_core_0358_length_1820	619	1098	480	reverse		CD630_RS10230
gene	HC52_core_0358_length_1820	1096	1668	573	reverse		CD630_RS10280
gene	HC52_core_0359_length_3907	123	857	735	forward		CD630_RS10285
gene	HC52_core_0359_length_3907	1000	1491	492	reverse		CD630_RS10290
gene	HC52_core_0359_length_3907	1840	2223	384	forward		CD630_RS10295
gene	HC52_core_0359_length_3907	2731	3114	384	forward		CD630_RS10300
gene	HC52_core_0359_length_3907	3116	3466	351	forward		CD630_RS10305
gene	HC52_core_0360_length_3170	56	844	789	reverse		CD630_RS10315
gene	HC52_core_0360_length_3170	983	1420	438	reverse		CD630_RS10320
gene	HC52_core_0360_length_3170	2242	2751	510	forward		CD630_RS10325
gene	HC52_core_0361_length_19619	78	878	801	reverse		CD630_RS10335
gene	HC52_core_0361_length_19619	1073	2671	1599	reverse		CD630_RS10340
gene	HC52_core_0361_length_19619	3349	4479	1131	forward		CD630_RS10345
gene	HC52_core_0361_length_19619	4720	5070	351	forward		CD630_RS10350
gene	HC52_core_0361_length_19619	5078	5520	443	forward		CD630_RS10355
gene	HC52_core_0361_length_19619	5629	6204	576	forward		CD630_RS10360
gene	HC52_core_0361_length_19619	6197	7606	1410	forward		CD630_RS10365
eutA gene	HC52_core_0361_length_19619	7790	9223	1434	forward	eutA	CD630_RS10370
gene	HC52_core_0361_length_19619	9241	10605	1365	forward		CD630_RS10375
eutC gene	HC52_core_0361_length_19619	10618	11499	882	forward	eutC	CD630_RS10380
eutL gene	HC52_core_0361_length_19619	11519	12172	654	forward	eutL	CD630_RS10385
gene	HC52_core_0361_length_19619	12887	14356	1470	forward		CD630_RS10395
eutM gene	HC52_core_0361_length_19619	14452	14739	288	forward	eutM	CD630_RS10400
gene	HC52_core_0361_length_19619	14866	15627	762	forward		CD630_RS10405
eutD gene	HC52_core_0361_length_19619	15640	16269	630	forward	eutD	CD630_RS10410
gene	HC52_core_0361_length_19619	16311	17036	726	forward		CD630_RS10415
gene	HC52_core_0361_length_19619	17049	17321	273	forward		CD630_RS10420
gene	HC52_core_0361_length_19619	17314	17865	552	forward		CD630_RS10425
eutH gene	HC52_core_0361_length_19619	17877	18968	1092	forward	eutH	CD630_RS10430
gene	HC52_core_0361_length_19619	18970	19443	474	forward		CD630_RS10435
gene	HC52_core_0362_length_15744	<1	595	>595	reverse		CD630_RS10445
gene	HC52_core_0362_length_15744	765	2123	1359	forward		CD630_RS10450
gene	HC52_core_0362_length_15744	2116	2748	633	forward		CD630_RS10455
gene	HC52_core_0362_length_15744	3077	4234	1158	forward		CD630_RS10460
lexA gene	HC52_core_0362_length_15744	4381	5016	636	reverse	lexA	CD630_RS10465
gene	HC52_core_0362_length_15744	5120	6247	1128	reverse		CD630_RS10470
gene	HC52_core_0362_length_15744	6568	7413	846	reverse		CD630_RS10475
gene	HC52_core_0362_length_15744	7443	7814	372	reverse		CD630_RS10480
gene	HC52_core_0362_length_15744	7967	8227	261	reverse		CD630_RS10485
gene	HC52_core_0362_length_15744	8416	9360	945	reverse		CD630_RS10490
accD gene	HC52_core_0362_length_15744	9381	10235	855	reverse	accD	CD630_RS10495
accC gene	HC52_core_0362_length_15744	10250	11611	1362	reverse	accC	CD630_RS10500
accB gene	HC52_core_0362_length_15744	11627	12079	453	reverse	accB	CD630_RS10505
gene	HC52_core_0362_length_15744	12349	12795	447	reverse		CD630_RS10510
gene	HC52_core_0362_length_15744	13070	13348	279	forward		CD630_RS10515
gene	HC52_core_0362_length_15744	13477	14208	732	reverse		CD630_RS10520
trmB gene	HC52_core_0362_length_15744	14352	14996	645	reverse	trmB	CD630_RS10525
gene	HC52_core_0362_length_15744	15134	15454	321	reverse		CD630_RS10530
gene	HC52_core_0363_length_24523	160	846	687	reverse		CD630_RS10550
gene	HC52_core_0363_length_24523	861	3338	2478	reverse		CD630_RS10555
gene	HC52_core_0363_length_24523	3557	4960	1404	reverse		CD630_RS10560
gene	HC52_core_0363_length_24523	5453	6313	861	forward		CD630_RS10565
gene	HC52_core_0363_length_24523	6552	7109	558	reverse		CD630_RS10570
gene	HC52_core_0363_length_24523	7299	8186	888	reverse		CD630_RS10575
gene	HC52_core_0363_length_24523	8305	9504	1200	forward		CD630_RS10580
gene	HC52_core_0363_length_24523	9698	12253	2556	reverse		CD630_RS10585
gene	HC52_core_0363_length_24523	12250	12936	687	reverse		CD630_RS10590
gene	HC52_core_0363_length_24523	13013	13921	909	reverse		CD630_RS10595
gene	HC52_core_0363_length_24523	13923	14594	672	reverse		CD630_RS10600
gene	HC52_core_0363_length_24523	14856	15920	1065	forward		CD630_RS10605
gene	HC52_core_0363_length_24523	16078	16764	687	forward		CD630_RS10610
gene	HC52_core_0363_length_24523	16754	17785	1032	forward		CD630_RS10615
gene	HC52_core_0363_length_24523	17867	18532	666	forward		CD630_RS10620
gene	HC52_core_0363_length_24523	18545	20962	2418	forward		CD630_RS10625
gene	HC52_core_0363_length_24523	21143	21934	792	reverse		CD630_RS10630
gene	HC52_core_0363_length_24523	21967	22554	588	reverse		CD630_RS10635
gene	HC52_core_0363_length_24523	22731	24122	1392	reverse		CD630_RS10640
gene	HC52_core_0364_length_12322	105	980	876	reverse		CD630_RS10650
gene	HC52_core_0364_length_12322	1173	1859	687	reverse		CD630_RS10655
gene	HC52_core_0364_length_12322	1908	2441	534	reverse		CD630_RS10660
gene	HC52_core_0364_length_12322	2485	3117	633	reverse		CD630_RS10665
gene	HC52_core_0364_length_12322	3207	4286	1080	reverse		CD630_RS10670
gene	HC52_core_0364_length_12322	4419	5765	1347	reverse		CD630_RS10675
gene	HC52_core_0364_length_12322	5834	7114	1281	reverse		CD630_RS10680
hfq gene	HC52_core_0364_length_12322	7241	7501	261	reverse	hfq	CD630_RS10685
miaA gene	HC52_core_0364_length_12322	7615	8550	936	reverse	miaA	CD630_RS10690
mutL gene	HC52_core_0364_length_12322	8588	10555	1968	reverse	mutL	CD630_RS10695
gene	HC52_core_0365_length_5026	1678	2412	735	reverse		CD630_RS10705
gene	HC52_core_0365_length_5026	2381	3394	1014	reverse		CD630_RS10710
gene	HC52_core_0365_length_5026	3416	4186	771	reverse		CD630_RS10715
gene	HC52_core_0365_length_5026	4161	4451	291	reverse		CD630_RS10720
gene	HC52_core_0366_length_1327	556	912	357	reverse		CD630_RS10725
gene	HC52_core_0367_length_5192	283	894	612	forward		CD630_RS10735
gene	HC52_core_0367_length_5192	1192	1530	339	forward		CD630_RS10740
miaB gene	HC52_core_0367_length_5192	1937	3373	1437	reverse	miaB	CD630_RS10745
gene	HC52_core_0367_length_5192	3621	5081	1461	reverse		CD630_RS10750
gene	HC52_core_0368_length_3014	181	732	552	reverse		CD630_RS10755
gene	HC52_core_0368_length_3014	1581	1979	399	reverse		CD630_RS10760
gene	HC52_core_0368_length_3014	2335	2820	486	reverse		CD630_RS10765
gene	HC52_core_0371_length_902	648	848	201	forward		CD630_RS10775
gene	HC52_core_0372_length_6972	<1	165	>165	forward		CD630_RS10785
gene	HC52_core_0372_length_6972	236	1081	846	forward		CD630_RS10790
gene	HC52_core_0372_length_6972	2011	2343	333	reverse		CD630_RS10795
gene	HC52_core_0372_length_6972	2587	3228	642	reverse		CD630_RS10800
gene	HC52_core_0372_length_6972	3209	3502	294	reverse		CD630_RS10805
gene	HC52_core_0372_length_6972	4471	5223	753	reverse		CD630_RS10815
gene	HC52_core_0372_length_6972	5282	6937	1656	reverse		CD630_RS10820
gene	HC52_core_0373_length_966	7	213	207	forward		CD630_RS10835
gene	HC52_core_0373_length_966	366	794	429	reverse		CD630_RS10840
gene	HC52_core_0374_length_8083	23	961	939	reverse		CD630_RS10845
gene	HC52_core_0374_length_8083	1475	2287	813	reverse		CD630_RS10935
gene	HC52_core_0374_length_8083	2313	2942	630	reverse		CD630_RS10940
ilvD gene	HC52_core_0374_length_8083	3286	4941	1656	reverse	ilvD	CD630_RS10945
gene	HC52_core_0374_length_8083	5265	5564	300	reverse		CD630_RS10950
gene	HC52_core_0374_length_8083	5824	6504	681	forward		CD630_RS10955
gene	HC52_core_0374_length_8083	6614	6871	258	reverse		CD630_RS10960
gene	HC52_core_0374_length_8083	7420	7791	372	forward		CD630_RS10965
clpB gene	HC52_core_0376_length_6324	196	2790	2595	reverse	clpB	CD630_RS10980
gene	HC52_core_0376_length_6324	2827	3423	597	reverse		CD630_RS10985
gene	HC52_core_0376_length_6324	3440	3844	405	reverse		CD630_RS10990
gene	HC52_core_0376_length_6324	4211	4585	375	forward		CD630_RS10995
gene	HC52_core_0376_length_6324	4591	5445	855	forward		CD630_RS11000
gene	HC52_core_0376_length_6324	5445	6083	639	forward		CD630_RS11005
gene	HC52_core_0377_length_9884	132	545	414	forward		CD630_RS11010
gene	HC52_core_0377_length_9884	736	1953	1218	forward		CD630_RS11015
gene	HC52_core_0377_length_9884	2115	2813	699	forward		CD630_RS11020
gene	HC52_core_0377_length_9884	3033	3650	618	reverse		CD630_RS11025
argF gene	HC52_core_0377_length_9884	3777	4799	1023	reverse	argF	CD630_RS11030
gene	HC52_core_0377_length_9884	4908	6095	1188	reverse		CD630_RS11035
argB gene	HC52_core_0377_length_9884	6125	6985	861	reverse	argB	CD630_RS11040
argJ gene	HC52_core_0377_length_9884	7000	8217	1218	reverse	argJ	CD630_RS11045
argC gene	HC52_core_0377_length_9884	8258	9292	1035	reverse	argC	CD630_RS11050
gene	HC52_core_0378_length_1576	42	599	558	reverse		CD630_RS11095
gene	HC52_core_0378_length_1576	857	1555	699	forward		CD630_RS11100
gene	HC52_core_0379_length_1089	364	831	468	forward		CD630_RS11105
gene	HC52_core_0379_length_1089	842	1057	216	forward		CD630_RS11110
gene	HC52_core_0380_length_695	<1	141	>141	forward		CD630_RS11115
gene	HC52_core_0380_length_695	298	582	285	reverse		CD630_RS11120
gene	HC52_core_0381_length_709	<1	675	>675	reverse		CD630_RS11125
gene	HC52_core_0382_length_10370	18	890	873	reverse		CD630_RS11130
gene	HC52_core_0382_length_10370	1284	1862	579	reverse		CD630_RS11135
gene	HC52_core_0382_length_10370	1920	2636	717	reverse		CD630_RS11140
gene	HC52_core_0382_length_10370	2827	3912	1086	forward		CD630_RS11145
gene	HC52_core_0382_length_10370	4067	4726	660	reverse		CD630_RS11150
lysA gene	HC52_core_0382_length_10370	4943	6235	1293	reverse	lysA	CD630_RS11155
gene	HC52_core_0382_length_10370	6253	7446	1194	reverse		CD630_RS11160
gene	HC52_core_0382_length_10370	7807	8424	618	reverse		CD630_RS11165
gene	HC52_core_0382_length_10370	8594	10294	1701	reverse		CD630_RS11170
gene	HC52_core_0383_length_23315	172	735	564	reverse		CD630_RS11175
gene	HC52_core_0383_length_23315	894	1607	714	reverse		CD630_RS11180
gene	HC52_core_0383_length_23315	1899	3563	1665	forward		CD630_RS11185
gene	HC52_core_0383_length_23315	3670	4569	900	reverse		CD630_RS11190
gene	HC52_core_0383_length_23315	4596	5234	639	reverse		CD630_RS11195
gene	HC52_core_0383_length_23315	5575	6573	999	reverse		CD630_RS11200
gene	HC52_core_0383_length_23315	6671	7246	576	reverse		CD630_RS11205
gene	HC52_core_0383_length_23315	7562	7825	264	forward		CD630_RS11210
gene	HC52_core_0383_length_23315	8262	8639	378	reverse		CD630_RS11215
gene	HC52_core_0383_length_23315	8980	10092	1113	forward		CD630_RS11220
gene	HC52_core_0383_length_23315	10300	10776	477	reverse		CD630_RS11225
gene	HC52_core_0383_length_23315	10975	12600	1626	reverse		CD630_RS11230
gene	HC52_core_0383_length_23315	12938	13957	1020	reverse		CD630_RS11235
mocA gene	HC52_core_0383_length_23315	13954	14523	570	reverse	mocA	CD630_RS11240
yqeC gene	HC52_core_0383_length_23315	14630	15352	723	reverse	yqeC	CD630_RS11245
gene	HC52_core_0383_length_23315	15535	16812	1278	reverse		CD630_RS11250
gene	HC52_core_0383_length_23315	16951	19257	2307	reverse		CD630_RS11255
gene	HC52_core_0383_length_23315	19250	20044	795	reverse		CD630_RS11260
gene	HC52_core_0383_length_23315	20151	21509	1359	reverse		CD630_RS11265
gene	HC52_core_0385_length_72781	489	1574	1086	reverse		CD630_RS11275
gene	HC52_core_0385_length_72781	1610	2923	1314	reverse		CD630_RS11280
gene	HC52_core_0385_length_72781	2924	5215	2292	reverse		CD630_RS11285
gene	HC52_core_0385_length_72781	5205	5999	795	reverse		CD630_RS11290
gene	HC52_core_0385_length_72781	6038	6484	447	reverse		CD630_RS11295
gene	HC52_core_0385_length_72781	6556	7962	1407	reverse		CD630_RS11300
hydA gene	HC52_core_0385_length_72781	7980	9350	1371	reverse	hydA	CD630_RS11305
gene	HC52_core_0385_length_72781	9483	10670	1188	reverse		CD630_RS11310
dpaL gene	HC52_core_0385_length_72781	10797	12011	1215	reverse	dpaL	CD630_RS11315
gene	HC52_core_0385_length_72781	12374	13045	672	reverse		CD630_RS11320
gene	HC52_core_0385_length_72781	13128	15344	2217	reverse		CD630_RS11325
gene	HC52_core_0385_length_72781	15347	15817	471	reverse		CD630_RS11330
gene	HC52_core_0385_length_72781	15879	17273	1395	reverse		CD630_RS11335
gene	HC52_core_0385_length_72781	17346	18707	1362	reverse		CD630_RS11340
gene	HC52_core_0385_length_72781	19004	20353	1350	reverse		CD630_RS11345
gene	HC52_core_0385_length_72781	20682	21722	1041	reverse		CD630_RS11350
gene	HC52_core_0385_length_72781	22049	23317	1269	reverse		CD630_RS11355
gene	HC52_core_0385_length_72781	23310	25244	1935	reverse		CD630_RS11360
gene	HC52_core_0385_length_72781	25273	25995	723	reverse		CD630_RS11365
gene	HC52_core_0385_length_72781	26045	27031	987	reverse		CD630_RS11370
gene	HC52_core_0385_length_72781	27088	27588	501	reverse		CD630_RS11375
gene	HC52_core_0385_length_72781	27874	28185	312	reverse		CD630_RS11380
gene	HC52_core_0385_length_72781	28325	30589	2265	reverse		CD630_RS11385
gene	HC52_core_0385_length_72781	30593	31042	450	reverse		CD630_RS11390
gene	HC52_core_0385_length_72781	31042	31830	789	reverse		CD630_RS11395
gene	HC52_core_0385_length_72781	32025	33293	1269	reverse		CD630_RS11400
gene	HC52_core_0385_length_72781	33634	33795	162	reverse		CD630_RS11405
gene	HC52_core_0385_length_72781	33944	35026	1083	reverse		CD630_RS11410
gene	HC52_core_0385_length_72781	35129	36724	1596	reverse		CD630_RS11415
gene	HC52_core_0385_length_72781	36771	37478	708	reverse		CD630_RS11420
gene	HC52_core_0385_length_72781	37731	38876	1146	forward		CD630_RS11425
gene	HC52_core_0385_length_72781	38990	40366	1377	reverse		CD630_RS11430
gene	HC52_core_0385_length_72781	40812	42158	1347	forward		CD630_RS11435
gene	HC52_core_0385_length_72781	42236	43630	1395	forward		CD630_RS11440
fsa gene	HC52_core_0385_length_72781	43752	44426	675	reverse	fsa	CD630_RS11445
gene	HC52_core_0385_length_72781	44700	45464	765	forward		CD630_RS11450
gene	HC52_core_0385_length_72781	45753	45974	222	reverse		CD630_RS11455
gene	HC52_core_0385_length_72781	46375	47652	1278	reverse		CD630_RS11460
gene	HC52_core_0385_length_72781	47636	48304	669	reverse		CD630_RS11465
gene	HC52_core_0385_length_72781	48464	50965	2502	reverse		CD630_RS11470
gene	HC52_core_0385_length_72781	51249	51440	192	reverse		CD630_RS11475
gene	HC52_core_0385_length_72781	51588	51827	240	reverse		CD630_RS11480
typA gene	HC52_core_0385_length_72781	52042	53865	1824	forward	typA	CD630_RS11485
trxB gene	HC52_core_0385_length_72781	53955	54863	909	reverse	trxB	CD630_RS11490
thrC gene	HC52_core_0385_length_72781	56003	57484	1482	forward	thrC	CD630_RS11495
thrB gene	HC52_core_0385_length_72781	57494	58387	894	forward	thrB	CD630_RS11500
gene	HC52_core_0385_length_72781	58532	59572	1041	forward		CD630_RS11505
gene	HC52_core_0385_length_72781	59727	60239	513	reverse		CD630_RS11510
gene	HC52_core_0385_length_72781	60759	61694	936	forward		CD630_RS11515
gene	HC52_core_0385_length_72781	61786	63657	1872	reverse		CD630_RS11520
gene	HC52_core_0385_length_72781	63847	64773	927	forward		CD630_RS11525
gene	HC52_core_0385_length_72781	65163	65687	525	reverse		CD630_RS11530
gene	HC52_core_0385_length_72781	65740	65964	225	reverse		CD630_RS11535
gene	HC52_core_0385_length_72781	66161	67285	1125	forward		CD630_RS11540
gene	HC52_core_0385_length_72781	67759	68583	825	reverse		CD630_RS11545
ispG gene	HC52_core_0385_length_72781	68931	69986	1056	reverse	ispG	CD630_RS11550
rseP gene	HC52_core_0385_length_72781	70169	71173	1005	reverse	rseP	CD630_RS11555
gene	HC52_core_0385_length_72781	71186	72340	1155	reverse		CD630_RS11560
gene	HC52_core_0385_length_72781	72504	72707	204	reverse		CD630_RS11565
gene	HC52_core_0386_length_1789	<1	1674	>1674	reverse		CD630_RS11575
gene	HC52_core_0387_length_18747	469	1248	780	reverse		CD630_RS11580
gene	HC52_core_0387_length_18747	1261	1995	735	reverse		CD630_RS11585
gene	HC52_core_0387_length_18747	2024	2227	204	reverse		CD630_RS11590
frr gene	HC52_core_0387_length_18747	2230	2787	558	reverse	frr	CD630_RS11595
pyrH gene	HC52_core_0387_length_18747	2813	3517	705	reverse	pyrH	CD630_RS11600
tsf gene	HC52_core_0387_length_18747	3602	4513	912	reverse	tsf	CD630_RS11605
rpsB gene	HC52_core_0387_length_18747	4592	5305	714	reverse	rpsB	CD630_RS11610
gene	HC52_core_0387_length_18747	5512	6696	1185	reverse		CD630_RS11615
gene	HC52_core_0387_length_18747	6800	7858	1059	reverse		CD630_RS11620
gene	HC52_core_0387_length_18747	8072	8716	645	reverse		CD630_RS11625
ytaF gene	HC52_core_0387_length_18747	8904	9527	624	forward	ytaF	CD630_RS11630
gene	HC52_core_0387_length_18747	9590	11500	1911	reverse		CD630_RS11635
gene	HC52_core_0387_length_18747	12034	13101	1068	reverse		CD630_RS11640
gene	HC52_core_0387_length_18747	13347	14321	975	reverse		CD630_RS11645
gene	HC52_core_0387_length_18747	14601	15860	1260	reverse		CD630_RS11650
gene	HC52_core_0387_length_18747	16100	16729	630	reverse		CD630_RS11655
gene	HC52_core_0387_length_18747	17426	18586	1161	reverse		CD630_RS11660
gene	HC52_core_0388_length_1096	44	1084	1041	forward		CD630_RS11665
gene	HC52_core_0389_length_10777	277	528	252	forward		CD630_RS11670
hydF gene	HC52_core_0389_length_10777	543	1751	1209	forward	hydF	CD630_RS11675
hydE gene	HC52_core_0389_length_10777	1787	2872	1086	forward	hydE	CD630_RS11680
hydG gene	HC52_core_0389_length_10777	2873	4249	1377	forward	hydG	CD630_RS11685
gene	HC52_core_0389_length_10777	4340	4768	429	forward		CD630_RS11690
gene	HC52_core_0389_length_10777	4843	6162	1320	reverse		CD630_RS11695
gene	HC52_core_0389_length_10777	6454	7239	786	reverse		CD630_RS11700
gene	HC52_core_0389_length_10777	7354	8313	960	reverse		CD630_RS11705
gene	HC52_core_0389_length_10777	8471	8788	318	reverse		CD630_RS11710
gene	HC52_core_0389_length_10777	8895	9398	504	reverse		CD630_RS11715
gene	HC52_core_0389_length_10777	9450	10649	1200	reverse		CD630_RS11720
gene	HC52_core_0390_length_7992	34	1002	969	forward		CD630_RS11730
gene	HC52_core_0390_length_7992	1119	2249	1131	reverse		CD630_RS11735
msrA gene	HC52_core_0390_length_7992	2402	3355	954	reverse	msrA	CD630_RS11740
gene	HC52_core_0390_length_7992	3479	4384	906	reverse		CD630_RS11745
hcp gene	HC52_core_0390_length_7992	4755	6347	1593	reverse	hcp	CD630_RS11750
gene	HC52_core_0390_length_7992	6407	7129	723	reverse		CD630_RS11755
gene	HC52_core_0390_length_7992	7318	>7992	>675	forward		CD630_RS11760
gene	HC52_core_0391_length_7220	1	423	423	reverse		CD630_RS11800
gene	HC52_core_0391_length_7220	437	2560	2124	reverse		CD630_RS11805
gene	HC52_core_0391_length_7220	2895	6074	3180	forward		CD630_RS11810
gene	HC52_core_0391_length_7220	6359	7123	765	reverse		CD630_RS11815
gene	HC52_core_0392_length_4237	7	1500	1494	reverse		CD630_RS11825
gene	HC52_core_0392_length_4237	1828	2370	543	reverse		CD630_RS11830
gene	HC52_core_0392_length_4237	2660	3607	948	reverse		CD630_RS11835
gene	HC52_core_0392_length_4237	3635	4126	492	reverse		CD630_RS11840
gene	HC52_core_0393_length_1045	5	898	894	reverse		CD630_RS11845
gene	HC52_core_0394_length_5103	<1	2243	>2243	reverse		CD630_RS11850
pgmB gene	HC52_core_0394_length_5103	2240	2920	681	reverse	pgmB	CD630_RS11855
gene	HC52_core_0394_length_5103	3145	5028	1884	reverse		CD630_RS11860
gene	HC52_core_0395_length_28608	3	824	822	reverse		CD630_RS11865
gene	HC52_core_0395_length_28608	1015	1368	354	reverse		CD630_RS11870
gene	HC52_core_0395_length_28608	1410	2852	1443	reverse		CD630_RS11875
gene	HC52_core_0395_length_28608	3528	4739	1212	forward		CD630_RS11880
gene	HC52_core_0395_length_28608	4831	5346	516	forward		CD630_RS11885
gene	HC52_core_0395_length_28608	5613	7712	2100	reverse		CD630_RS11890
gene	HC52_core_0395_length_28608	7836	8375	540	reverse		CD630_RS11895
gene	HC52_core_0395_length_28608	8378	9118	741	reverse		CD630_RS11900
vorB gene	HC52_core_0395_length_28608	9120	10169	1050	reverse	vorB	CD630_RS11905
gene	HC52_core_0395_length_28608	10186	10404	219	reverse		CD630_RS11910
hisC gene	HC52_core_0395_length_28608	10437	11540	1104	reverse	hisC	CD630_RS11915
gene	HC52_core_0395_length_28608	11643	13073	1431	reverse		CD630_RS11920
gene	HC52_core_0395_length_28608	13732	15096	1365	forward		CD630_RS11925
gene	HC52_core_0395_length_28608	15120	15773	654	forward		CD630_RS11930
gene	HC52_core_0395_length_28608	15892	16674	783	reverse		CD630_RS11935
gene	HC52_core_0395_length_28608	16791	17957	1167	reverse		CD630_RS11940
gene	HC52_core_0395_length_28608	18096	19460	1365	reverse		CD630_RS11945
gene	HC52_core_0395_length_28608	19772	20296	525	reverse		CD630_RS11950
gene	HC52_core_0395_length_28608	20346	20843	498	reverse		CD630_RS11955
hflX gene	HC52_core_0395_length_28608	21076	22347	1272	reverse	hflX	CD630_RS11960
gene	HC52_core_0395_length_28608	23072	24904	1833	reverse		CD630_RS11965
gene	HC52_core_0395_length_28608	24897	27143	2247	reverse		CD630_RS11970
gene	HC52_core_0395_length_28608	27211	27672	462	reverse		CD630_RS11975
gene	HC52_core_0395_length_28608	27977	28543	567	reverse		CD630_RS11980
gene	HC52_core_0396_length_3337	333	671	339	forward		CD630_RS11985
gene	HC52_core_0396_length_3337	693	1010	318	forward		CD630_RS11990
gene	HC52_core_0396_length_3337	1160	1837	678	forward		CD630_RS11995
aroD gene	HC52_core_0396_length_3337	2165	2932	768	reverse	aroD	CD630_RS12000
gene	HC52_core_0398_length_797	82	714	633	forward		CD630_RS12055
gene	HC52_core_0399_length_8239	61	930	870	reverse		CD630_RS12060
gene	HC52_core_0399_length_8239	1027	1884	858	reverse		CD630_RS12065
gene	HC52_core_0399_length_8239	2099	4117	2019	reverse		CD630_RS12070
gene	HC52_core_0399_length_8239	4388	5164	777	reverse		CD630_RS12075
asrC gene	HC52_core_0399_length_8239	5221	6192	972	reverse	asrC	CD630_RS12080
asrB gene	HC52_core_0399_length_8239	6205	6996	792	reverse	asrB	CD630_RS12085
asrA gene	HC52_core_0399_length_8239	6997	8004	1008	reverse	asrA	CD630_RS12090
gene	HC52_core_0001_length_13530	159	848	690	reverse		CD630_RS12095
gene	HC52_core_0001_length_13530	911	1759	849	reverse		CD630_RS12100
gene	HC52_core_0001_length_13530	1778	2665	888	reverse		CD630_RS12105
gene	HC52_core_0001_length_13530	2723	3526	804	reverse		CD630_RS12110
gene	HC52_core_0001_length_13530	3686	4138	453	reverse		CD630_RS12115
gene	HC52_core_0001_length_13530	4268	5770	1503	reverse		CD630_RS12120
gene	HC52_core_0001_length_13530	5803	6684	882	reverse		CD630_RS12125
gene	HC52_core_0001_length_13530	6754	7425	672	reverse		CD630_RS12130
gene	HC52_core_0001_length_13530	7697	8188	492	reverse		CD630_RS12135
gene	HC52_core_0001_length_13530	8210	9574	1365	reverse		CD630_RS12140
gene	HC52_core_0001_length_13530	9993	11168	1176	forward		CD630_RS12145
asnS gene	HC52_core_0001_length_13530	11341	12738	1398	reverse	asnS	CD630_RS12150
gene	HC52_core_0001_length_13530	13217	13411	195	reverse		CD630_RS12155
cspC gene	HC52_core_0002_length_7380	38	1711	1674	reverse	cspC	CD630_RS12160
cspBA gene	HC52_core_0002_length_7380	1721	5119	3399	reverse	cspBA	CD630_RS12165
gene	HC52_core_0002_length_7380	5286	6482	1197	reverse		CD630_RS12170
gene	HC52_core_0002_length_7380	6503	7324	822	reverse		CD630_RS12175
gene	HC52_core_0003_length_4651	230	1267	1038	forward		CD630_RS12180
gene	HC52_core_0003_length_4651	1418	1774	357	forward		CD630_RS12185
eam gene	HC52_core_0003_length_4651	1867	3135	1269	reverse	eam	CD630_RS12190
gene	HC52_core_0003_length_4651	3537	>4651	>1115	reverse		CD630_RS12195
gene	HC52_core_0004_length_10221	534	2069	1536	reverse		CD630_RS12205
gene	HC52_core_0004_length_10221	2344	3393	1050	forward		CD630_RS12210
gene	HC52_core_0004_length_10221	3442	4476	1035	reverse		CD630_RS12215
gene	HC52_core_0004_length_10221	4494	4841	348	reverse		CD630_RS12220
gene	HC52_core_0004_length_10221	5099	6481	1383	forward		CD630_RS12225
gene	HC52_core_0004_length_10221	6562	8355	1794	reverse		CD630_RS12230
gene	HC52_core_0004_length_10221	8608	9999	1392	reverse		CD630_RS12235
gene	HC52_core_0005_length_5182	142	1284	1143	reverse		CD630_RS12240
gene	HC52_core_0005_length_5182	1395	2438	1044	reverse		CD630_RS12245
gene	HC52_core_0005_length_5182	2960	3517	558	reverse		CD630_RS12250
gene	HC52_core_0005_length_5182	3545	5071	1527	reverse		CD630_RS12255
gene	HC52_core_0007_length_22145	180	2099	1920	reverse		CD630_RS12265
pfkB gene	HC52_core_0007_length_22145	2136	3053	918	reverse	pfkB	CD630_RS12270
gene	HC52_core_0007_length_22145	3220	4998	1779	reverse		CD630_RS12275
gene	HC52_core_0007_length_22145	5010	5750	741	reverse		CD630_RS12280
ytvI gene	HC52_core_0007_length_22145	6024	7085	1062	forward	ytvI	CD630_RS12285
gene	HC52_core_0007_length_22145	7238	8491	1254	reverse		CD630_RS12290
gene	HC52_core_0007_length_22145	8595	10715	2121	reverse		CD630_RS12295
gene	HC52_core_0007_length_22145	11421	12788	1368	forward		CD630_RS12300
gene	HC52_core_0007_length_22145	12961	13608	648	reverse		CD630_RS12305
araD gene	HC52_core_0007_length_22145	13626	14312	687	reverse	araD	CD630_RS12310
gene	HC52_core_0007_length_22145	14411	15469	1059	reverse		CD630_RS12315
gene	HC52_core_0007_length_22145	15813	17219	1407	reverse		CD630_RS12320
gene	HC52_core_0007_length_22145	17400	17702	303	reverse		CD630_RS12325
gene	HC52_core_0007_length_22145	17825	18271	447	reverse		CD630_RS12330
gene	HC52_core_0007_length_22145	18304	21207	2904	reverse		CD630_RS12335
gene	HC52_core_0007_length_22145	21685	22107	423	forward		CD630_RS12340
gene	HC52_core_0008_length_6418	264	1649	1386	forward		CD630_RS12345
gene	HC52_core_0008_length_6418	1927	2628	702	forward		CD630_RS12350
gene	HC52_core_0008_length_6418	2621	2944	324	forward		CD630_RS12355
gene	HC52_core_0008_length_6418	3150	5210	2061	reverse		CD630_RS12360
gene	HC52_core_0008_length_6418	5406	6098	693	reverse		CD630_RS12365
gene	HC52_core_0011_length_1087	120	656	537	reverse		CD630_RS12420
gene	HC52_core_0012_length_1752	230	580	351	forward		CD630_RS12450
gene	HC52_core_0012_length_1752	582	782	201	forward		CD630_RS12455
gene	HC52_core_0012_length_1752	1506	1706	201	forward		CD630_RS12460
modA gene	HC52_core_0013_length_29266	217	1029	813	forward	modA	CD630_RS12465
gene	HC52_core_0013_length_29266	1039	1830	792	forward		CD630_RS12470
gene	HC52_core_0013_length_29266	1832	2527	696	forward		CD630_RS12475
gene	HC52_core_0013_length_29266	2514	3245	732	forward		CD630_RS12480
gene	HC52_core_0013_length_29266	3559	4359	801	forward		CD630_RS12485
gene	HC52_core_0013_length_29266	4898	5614	717	forward		CD630_RS12490
gene	HC52_core_0013_length_29266	5583	7172	1590	forward		CD630_RS12495
gene	HC52_core_0013_length_29266	7484	8986	1503	reverse		CD630_RS12500
gene	HC52_core_0013_length_29266	9096	9761	666	reverse		CD630_RS12505
rpiB gene	HC52_core_0013_length_29266	9791	10237	447	reverse	rpiB	CD630_RS12510
gene	HC52_core_0013_length_29266	10412	11332	921	reverse		CD630_RS12515
gene	HC52_core_0013_length_29266	11335	12147	813	reverse		CD630_RS12520
gene	HC52_core_0013_length_29266	12239	13270	1032	reverse		CD630_RS12525
gene	HC52_core_0013_length_29266	13270	14322	1053	reverse		CD630_RS12530
gene	HC52_core_0013_length_29266	14452	15726	1275	reverse		CD630_RS12535
gene	HC52_core_0013_length_29266	15785	16060	276	reverse		CD630_RS12540
gene	HC52_core_0013_length_29266	16121	16579	459	reverse		CD630_RS12545
gene	HC52_core_0013_length_29266	17156	20080	2925	reverse		CD630_RS12550
fsa gene	HC52_core_0013_length_29266	20232	20882	651	reverse	fsa	CD630_RS12555
gene	HC52_core_0013_length_29266	20946	21518	573	reverse		CD630_RS12560
gene	HC52_core_0013_length_29266	21908	23059	1152	reverse		CD630_RS12565
gene	HC52_core_0013_length_29266	23078	23500	423	reverse		CD630_RS12570
gene	HC52_core_0013_length_29266	23530	25659	2130	reverse		CD630_RS12575
gene	HC52_core_0013_length_29266	25694	27118	1425	reverse		CD630_RS12580
gene	HC52_core_0013_length_29266	27714	29213	1500	forward		CD630_RS12585
gene	HC52_core_0014_length_33538	47	1204	1158	reverse		CD630_RS12590
gene	HC52_core_0014_length_33538	1319	2239	921	reverse		CD630_RS12595
gene	HC52_core_0014_length_33538	2526	3644	1119	reverse		CD630_RS12600
gene	HC52_core_0014_length_33538	3664	4971	1308	reverse		CD630_RS12605
gene	HC52_core_0014_length_33538	4995	5270	276	reverse		CD630_RS12610
abfD gene	HC52_core_0014_length_33538	5405	6901	1497	reverse	abfD	CD630_RS12615
gene	HC52_core_0014_length_33538	7094	8485	1392	reverse		CD630_RS12620
gene	HC52_core_0014_length_33538	8516	10060	1545	reverse		CD630_RS12625
gene	HC52_core_0014_length_33538	10087	11472	1386	reverse		CD630_RS12630
gene	HC52_core_0014_length_33538	11907	12779	873	forward		CD630_RS12635
gene	HC52_core_0014_length_33538	12966	13565	600	reverse		CD630_RS12640
gene	HC52_core_0014_length_33538	13678	14757	1080	reverse		CD630_RS12645
grdD gene	HC52_core_0014_length_33538	15067	16212	1146	reverse	grdD	CD630_RS12650
grdC gene	HC52_core_0014_length_33538	16223	17755	1533	reverse	grdC	CD630_RS12655
grdB gene	HC52_core_0014_length_33538	18011	19321	1311	reverse	grdB	CD630_RS12660
grdA gene	HC52_core_0014_length_33538	19353	19826	474	reverse	grdA	CD630_RS12665
gene	HC52_core_0014_length_33538	19938	21224	1287	reverse		CD630_RS12670
gene	HC52_core_0014_length_33538	21493	21810	318	reverse		CD630_RS12675
trxB gene	HC52_core_0014_length_33538	21914	22861	948	reverse	trxB	CD630_RS12680
gene	HC52_core_0014_length_33538	22958	23329	372	reverse		CD630_RS12685
gene	HC52_core_0014_length_33538	23875	25569	1695	reverse		CD630_RS12690
yidA gene	HC52_core_0014_length_33538	26062	26883	822	forward	yidA	CD630_RS12695
saoL gene	HC52_core_0014_length_33538	27020	27661	642	reverse	saoL	CD630_RS12700
saoA gene	HC52_core_0014_length_33538	27674	28426	753	reverse	saoA	CD630_RS12705
saoP gene	HC52_core_0014_length_33538	28426	29169	744	reverse	saoP	CD630_RS12710
saoB gene	HC52_core_0014_length_33538	29193	29981	789	reverse	saoB	CD630_RS12715
saoX gene	HC52_core_0014_length_33538	29995	31086	1092	reverse	saoX	CD630_RS12725
saoC gene	HC52_core_0014_length_33538	31121	31579	459	reverse	saoC	CD630_RS12730
saoE gene	HC52_core_0014_length_33538	31572	32657	1086	reverse	saoE	CD630_RS12735
saoT gene	HC52_core_0014_length_33538	32684	32941	258	reverse	saoT	CD630_RS12740
saoD gene	HC52_core_0014_length_33538	33031	33363	333	reverse	saoD	CD630_RS12745
[truncated: 1,086 more rows]

## Sheet: spine.PUC_90.core Annotations
Name	Sequence Name	Minimum	Maximum	Length	Direction	gene	locus_tag
dnaA gene	PUC_90_core_0138_length_68020	10987	12306	1320	forward	dnaA	CD630_RS00005
dnaN gene	PUC_90_core_0138_length_68020	12548	13654	1107	forward	dnaN	CD630_RS00010
yaaA gene	PUC_90_core_0138_length_68020	13791	13997	207	forward	yaaA	CD630_RS00015
recF gene	PUC_90_core_0138_length_68020	14014	15129	1116	forward	recF	CD630_RS00020
gyrB gene	PUC_90_core_0138_length_68020	15130	17031	1902	forward	gyrB	CD630_RS00025
gyrA gene	PUC_90_core_0138_length_68020	17051	19477	2427	forward	gyrA	CD630_RS00030
gene	PUC_90_core_0138_length_68020	19546	19842	297	forward		CD630_RS00035
gene	PUC_90_core_0138_length_68020	19842	20102	261	forward		CD630_RS00040
gene	PUC_90_core_0138_length_68020	20114	20431	318	forward		CD630_RS00045
gene	PUC_90_core_0138_length_68020	20435	20842	408	forward		CD630_RS00050
gene	PUC_90_core_0138_length_68020	20842	21615	774	forward		CD630_RS00055
gene	PUC_90_core_0127_length_40259	17287	18789	1503	reverse		CD630_RS00060
gene	PUC_90_core_0138_length_68020	27072	28574	1503	forward		CD630_RS00060
gene	PUC_90_core_0138_length_68020	41525	43027	1503	forward		CD630_RS00060
gene	PUC_90_core_0140_length_96039	89912	91414	1503	forward		CD630_RS00060
gene	PUC_90_core_0138_length_68020	28630	28705	76	forward		CD630_RS00065
gene	PUC_90_core_0140_length_96039	68475	68550	76	forward		CD630_RS00065
gene	PUC_90_core_0140_length_96039	75403	75478	76	forward		CD630_RS00065
gene	PUC_90_core_0140_length_96039	85952	86027	76	forward		CD630_RS00065
gene	PUC_90_core_0140_length_96039	91470	91545	76	forward		CD630_RS00065
rrf gene	PUC_90_core_0121_length_79454	36764	36880	117	reverse	rrf	CD630_RS00075
rrf gene	PUC_90_core_0127_length_40259	13958	14074	117	reverse	rrf	CD630_RS00075
rrf gene	PUC_90_core_0138_length_68020	32105	32221	117	forward	rrf	CD630_RS00075
rrf gene	PUC_90_core_0140_length_96039	78816	78932	117	forward	rrf	CD630_RS00075
rrf gene	PUC_90_core_0140_length_96039	94882	94998	117	forward	rrf	CD630_RS00075
rrf gene	PUC_90_core_0158_length_26841	25934	26050	117	forward	rrf	CD630_RS00075
rrf gene	PUC_90_core_0271_length_16818	14411	14527	117	forward	rrf	CD630_RS00075
gene	PUC_90_core_0138_length_68020	32347	32856	510	forward		CD630_RS00080
gene	PUC_90_core_0138_length_68020	32868	33749	882	forward		CD630_RS00085
serS gene	PUC_90_core_0138_length_68020	34208	35479	1272	forward	serS	CD630_RS00090
gene	PUC_90_core_0138_length_68020	35800	36255	456	forward		CD630_RS00095
gene	PUC_90_core_0138_length_68020	36256	36347	92	forward		CD630_RS00100
ffs gene	PUC_90_core_0138_length_68020	36385	36649	265	forward	ffs	CD630_RS00105
dnaX gene	PUC_90_core_0138_length_68020	36726	38363	1638	forward	dnaX	CD630_RS00110
gene	PUC_90_core_0138_length_68020	38449	38772	324	forward		CD630_RS00115
recR gene	PUC_90_core_0138_length_68020	38785	39384	600	forward	recR	CD630_RS00120
gene	PUC_90_core_0138_length_68020	39525	39746	222	forward		CD630_RS00125
gene	PUC_90_core_0138_length_68020	39817	41022	1206	reverse		CD630_RS00130
gene	PUC_90_core_0138_length_68020	21797	23299	1503	forward		CD630_RS00135
gene	PUC_90_core_0140_length_96039	66917	68419	1503	forward		CD630_RS00135
gene	PUC_90_core_0140_length_96039	84394	85896	1503	forward		CD630_RS00135
gene	PUC_90_core_0158_length_26841	22909	25806	2898	forward		CD630_RS00140
rrf gene	PUC_90_core_0138_length_68020	46392	46508	117	forward	rrf	CD630_RS00145
gene	PUC_90_core_0138_length_68020	46515	46589	75	forward		CD630_RS00150
gene	PUC_90_core_0138_length_68020	46596	46681	86	forward		CD630_RS00155
gene	PUC_90_core_0138_length_68020	48436	48521	86	forward		CD630_RS00155
gene	PUC_90_core_0140_length_96039	95086	95171	86	forward		CD630_RS00155
gene	PUC_90_core_0138_length_68020	46697	46772	76	forward		CD630_RS00160
gene	PUC_90_core_0138_length_68020	48537	48612	76	forward		CD630_RS00160
gene	PUC_90_core_0137_length_21275	7780	7854	75	reverse		CD630_RS00165
gene	PUC_90_core_0138_length_68020	46780	46854	75	forward		CD630_RS00165
gene	PUC_90_core_0138_length_68020	48620	48694	75	forward		CD630_RS00165
gene	PUC_90_core_0140_length_96039	72138	72212	75	forward		CD630_RS00165
gene	PUC_90_core_0140_length_96039	95270	95344	75	forward		CD630_RS00165
gene	PUC_90_core_0138_length_68020	46864	46937	74	forward		CD630_RS00170
gene	PUC_90_core_0138_length_68020	48704	48777	74	forward		CD630_RS00170
gene	PUC_90_core_0140_length_96039	72569	72642	74	forward		CD630_RS00170
gene	PUC_90_core_0140_length_96039	95359	95432	74	forward		CD630_RS00170
gene	PUC_90_core_0271_length_16818	14329	14402	74	forward		CD630_RS00170
gene	PUC_90_core_0138_length_68020	46943	47018	76	forward		CD630_RS00175
gene	PUC_90_core_0138_length_68020	48782	48857	76	forward		CD630_RS00175
gene	PUC_90_core_0140_length_96039	95438	95513	76	forward		CD630_RS00175
gene	PUC_90_core_0138_length_68020	47024	47100	77	forward		CD630_RS00180
gene	PUC_90_core_0138_length_68020	48863	48939	77	forward		CD630_RS00180
gene	PUC_90_core_0039_length_76005	28213	28287	75	reverse		CD630_RS00185
gene	PUC_90_core_0137_length_21275	7592	7666	75	reverse		CD630_RS00185
gene	PUC_90_core_0138_length_68020	47110	47184	75	forward		CD630_RS00185
gene	PUC_90_core_0138_length_68020	48949	49023	75	forward		CD630_RS00185
gene	PUC_90_core_0140_length_96039	72386	72460	75	forward		CD630_RS00185
gene	PUC_90_core_0138_length_68020	47199	47283	85	forward		CD630_RS00190
gene	PUC_90_core_0138_length_68020	49038	49122	85	forward		CD630_RS00190
gene	PUC_90_core_0140_length_96039	72475	72559	85	forward		CD630_RS00190
gene	PUC_90_core_0138_length_68020	47293	47376	84	forward		CD630_RS00195
gene	PUC_90_core_0138_length_68020	49132	49215	84	forward		CD630_RS00195
gene	PUC_90_core_0138_length_68020	47406	47482	77	forward		CD630_RS00200
gene	PUC_90_core_0138_length_68020	49339	49415	77	forward		CD630_RS00200
gene	PUC_90_core_0140_length_96039	72653	72729	77	forward		CD630_RS00200
gene	PUC_90_core_0138_length_68020	47490	47565	76	forward		CD630_RS00205
gene	PUC_90_core_0138_length_68020	49425	49500	76	forward		CD630_RS00205
gene	PUC_90_core_0140_length_96039	72739	72814	76	forward		CD630_RS00205
gene	PUC_90_core_0138_length_68020	47655	47743	89	forward		CD630_RS00210
gene	PUC_90_core_0138_length_68020	49587	49675	89	forward		CD630_RS00210
gene	PUC_90_core_0140_length_96039	72904	72992	89	forward		CD630_RS00210
gene	PUC_90_core_0138_length_68020	47747	47822	76	forward		CD630_RS00215
gene	PUC_90_core_0138_length_68020	49679	49754	76	forward		CD630_RS00215
gene	PUC_90_core_0140_length_96039	73570	73645	76	forward		CD630_RS00215
gene	PUC_90_core_0138_length_68020	47829	47902	74	forward		CD630_RS00220
gene	PUC_90_core_0138_length_68020	49761	49834	74	forward		CD630_RS00220
gene	PUC_90_core_0138_length_68020	26885	26961	77	forward		CD630_RS00225
gene	PUC_90_core_0138_length_68020	47917	47993	77	forward		CD630_RS00225
gene	PUC_90_core_0138_length_68020	49849	49925	77	forward		CD630_RS00225
gene	PUC_90_core_0140_length_96039	89725	89801	77	forward		CD630_RS00225
gene	PUC_90_core_0138_length_68020	48023	48099	77	forward		CD630_RS00230
gene	PUC_90_core_0140_length_96039	73109	73185	77	forward		CD630_RS00230
gene	PUC_90_core_0140_length_96039	73407	73483	77	forward		CD630_RS00230
gene	PUC_90_core_0138_length_68020	48107	48183	77	forward		CD630_RS00235
gene	PUC_90_core_0138_length_68020	49943	50019	77	forward		CD630_RS00235
gene	PUC_90_core_0137_length_21275	7861	7936	76	reverse		CD630_RS00240
gene	PUC_90_core_0138_length_68020	48192	48267	76	forward		CD630_RS00240
gene	PUC_90_core_0138_length_68020	49509	49584	76	forward		CD630_RS00240
gene	PUC_90_core_0138_length_68020	50028	50103	76	forward		CD630_RS00240
gene	PUC_90_core_0140_length_96039	72826	72901	76	forward		CD630_RS00240
gene	PUC_90_core_0138_length_68020	48275	48348	74	forward		CD630_RS00245
gene	PUC_90_core_0138_length_68020	50111	50184	74	forward		CD630_RS00245
gene	PUC_90_core_0138_length_68020	48355	48429	75	forward		CD630_RS00250
gene	PUC_90_core_0140_length_96039	72059	72133	75	forward		CD630_RS00250
gene	PUC_90_core_0140_length_96039	95006	95080	75	forward		CD630_RS00250
gene	PUC_90_core_0140_length_96039	72299	72375	77	forward		CD630_RS00280
gene	PUC_90_core_0140_length_96039	95519	95595	77	forward		CD630_RS00280
gene	PUC_90_core_0138_length_68020	49240	49314	75	forward		CD630_RS00300
gene	PUC_90_core_0140_length_96039	95606	95680	75	forward		CD630_RS00300
gene	PUC_90_core_0138_length_68020	50191	50267	77	forward		CD630_RS00355
gene	PUC_90_core_0138_length_68020	50280	50355	76	forward		CD630_RS00360
gene	PUC_90_core_0138_length_68020	50431	50844	414	forward		CD630_RS00365
gene	PUC_90_core_0138_length_68020	51153	54584	3432	forward		CD630_RS00370
gene	PUC_90_core_0138_length_68020	54826	56754	1929	forward		CD630_RS00375
gene	PUC_90_core_0138_length_68020	57211	57675	465	forward		CD630_RS00380
gene	PUC_90_core_0138_length_68020	57682	58176	495	forward		CD630_RS00385
gene	PUC_90_core_0138_length_68020	58192	59217	1026	forward		CD630_RS00390
gene	PUC_90_core_0138_length_68020	59204	61651	2448	forward		CD630_RS00395
radA gene	PUC_90_core_0138_length_68020	61831	63204	1374	forward	radA	CD630_RS00400
disA gene	PUC_90_core_0138_length_68020	63207	64277	1071	forward	disA	CD630_RS00405
gene	PUC_90_core_0138_length_68020	64366	65460	1095	forward		CD630_RS00410
gene	PUC_90_core_0138_length_68020	65589	67766	2178	forward		CD630_RS00415
gene	PUC_90_core_0139_length_3218	27	1673	1647	forward		CD630_RS00430
gene	PUC_90_core_0139_length_3218	1770	3143	1374	forward		CD630_RS00435
gene	PUC_90_core_0140_length_96039	230	1183	954	forward		CD630_RS00440
gene	PUC_90_core_0140_length_96039	1221	2183	963	forward		CD630_RS00445
gene	PUC_90_core_0140_length_96039	2208	3194	987	forward		CD630_RS00450
gene	PUC_90_core_0140_length_96039	3207	4253	1047	forward		CD630_RS00455
lpdA gene	PUC_90_core_0140_length_96039	4420	6150	1731	forward	lpdA	CD630_RS00460
gene	PUC_90_core_0140_length_96039	6568	9516	2949	forward		CD630_RS00465
gene	PUC_90_core_0140_length_96039	9494	9958	465	forward		CD630_RS00470
gene	PUC_90_core_0140_length_96039	10053	10340	288	forward		CD630_RS00475
gene	PUC_90_core_0140_length_96039	10417	11766	1350	forward		CD630_RS00480
gene	PUC_90_core_0140_length_96039	11801	12274	474	forward		CD630_RS00485
gene	PUC_90_core_0140_length_96039	12446	13096	651	forward		CD630_RS00490
gene	PUC_90_core_0140_length_96039	13270	14202	933	forward		CD630_RS00495
ispD gene	PUC_90_core_0140_length_96039	14476	15189	714	forward	ispD	CD630_RS00500
ispF gene	PUC_90_core_0140_length_96039	15186	15671	486	forward	ispF	CD630_RS00505
gene	PUC_90_core_0140_length_96039	16038	17753	1716	forward		CD630_RS00510
proS gene	PUC_90_core_0140_length_96039	17875	19320	1446	forward	proS	CD630_RS00515
gltX gene	PUC_90_core_0140_length_96039	19758	21239	1482	forward	gltX	CD630_RS00520
cysS gene	PUC_90_core_0140_length_96039	21760	23157	1398	forward	cysS	CD630_RS00525
gene	PUC_90_core_0140_length_96039	23160	23555	396	forward		CD630_RS00530
thyX gene	PUC_90_core_0140_length_96039	23661	24419	759	forward	thyX	CD630_RS00535
rlmB gene	PUC_90_core_0140_length_96039	24432	25169	738	forward	rlmB	CD630_RS00540
gene	PUC_90_core_0140_length_96039	25172	25699	528	forward		CD630_RS00545
sigH gene	PUC_90_core_0140_length_96039	25764	26411	648	forward	sigH	CD630_RS00550
tuf gene	PUC_90_core_0140_length_96039	26485	27678	1194	forward	tuf	CD630_RS00555
tuf gene	PUC_90_core_0140_length_96039	43678	44871	1194	forward	tuf	CD630_RS00555
rpmG gene	PUC_90_core_0140_length_96039	27928	28077	150	forward	rpmG	CD630_RS00560
secE gene	PUC_90_core_0140_length_96039	28103	28324	222	forward	secE	CD630_RS00565
nusG gene	PUC_90_core_0140_length_96039	28344	28886	543	forward	nusG	CD630_RS00570
rplK gene	PUC_90_core_0140_length_96039	28925	29350	426	forward	rplK	CD630_RS00575
rplA gene	PUC_90_core_0140_length_96039	29421	30119	699	forward	rplA	CD630_RS00580
rplJ gene	PUC_90_core_0140_length_96039	30342	30848	507	forward	rplJ	CD630_RS00585
rplL gene	PUC_90_core_0140_length_96039	30906	31271	366	forward	rplL	CD630_RS00590
gene	PUC_90_core_0140_length_96039	31663	32451	789	forward		CD630_RS00595
rpoB gene	PUC_90_core_0140_length_96039	32922	36638	3717	forward	rpoB	CD630_RS00600
rpoC gene	PUC_90_core_0140_length_96039	36680	40165	3486	forward	rpoC	CD630_RS00605
rpsL gene	PUC_90_core_0140_length_96039	40454	40876	423	forward	rpsL	CD630_RS00610
rpsG gene	PUC_90_core_0140_length_96039	41000	41470	471	forward	rpsG	CD630_RS00615
fusA gene	PUC_90_core_0140_length_96039	41519	43585	2067	forward	fusA	CD630_RS00620
rpsJ gene	PUC_90_core_0140_length_96039	45243	45554	312	forward	rpsJ	CD630_RS00630
rplC gene	PUC_90_core_0140_length_96039	45646	46275	630	forward	rplC	CD630_RS00635
rplD gene	PUC_90_core_0140_length_96039	46305	46928	624	forward	rplD	CD630_RS00640
rplW gene	PUC_90_core_0140_length_96039	46928	47218	291	forward	rplW	CD630_RS00645
rplB gene	PUC_90_core_0140_length_96039	47248	48078	831	forward	rplB	CD630_RS00650
rpsS gene	PUC_90_core_0140_length_96039	48113	48394	282	forward	rpsS	CD630_RS00655
rplV gene	PUC_90_core_0140_length_96039	48426	48761	336	forward	rplV	CD630_RS00660
rpsC gene	PUC_90_core_0140_length_96039	48784	>49419	>636	forward	rpsC	CD630_RS00665
rplP gene	PUC_90_core_0140_length_96039	49635	50066	432	forward	rplP	CD630_RS00670
rpmC gene	PUC_90_core_0140_length_96039	50068	50271	204	forward	rpmC	CD630_RS00675
rpsQ gene	PUC_90_core_0140_length_96039	50295	50549	255	forward	rpsQ	CD630_RS00680
rplN gene	PUC_90_core_0140_length_96039	50575	50943	369	forward	rplN	CD630_RS00685
rplX gene	PUC_90_core_0140_length_96039	50967	51272	306	forward	rplX	CD630_RS00690
rplE gene	PUC_90_core_0140_length_96039	51302	51844	543	forward	rplE	CD630_RS00695
gene	PUC_90_core_0140_length_96039	51862	52047	186	forward		CD630_RS00700
rpsH gene	PUC_90_core_0140_length_96039	52080	52478	399	forward	rpsH	CD630_RS00705
rplF gene	PUC_90_core_0140_length_96039	52509	53051	543	forward	rplF	CD630_RS00710
rplR gene	PUC_90_core_0140_length_96039	53087	53455	369	forward	rplR	CD630_RS00715
rpsE gene	PUC_90_core_0140_length_96039	53476	53985	510	forward	rpsE	CD630_RS00720
rpmD gene	PUC_90_core_0140_length_96039	54000	54185	186	forward	rpmD	CD630_RS00725
rplO gene	PUC_90_core_0140_length_96039	54218	54661	444	forward	rplO	CD630_RS00730
secY gene	PUC_90_core_0140_length_96039	54705	55973	1269	forward	secY	CD630_RS00735
gene	PUC_90_core_0140_length_96039	55990	56640	651	forward		CD630_RS00740
map gene	PUC_90_core_0140_length_96039	56641	57387	747	forward	map	CD630_RS00745
gene	PUC_90_core_0140_length_96039	57409	57678	270	forward		CD630_RS00750
infA gene	PUC_90_core_0140_length_96039	57716	57934	219	forward	infA	CD630_RS00755
rpmJ gene	PUC_90_core_0140_length_96039	57970	58083	114	forward	rpmJ	CD630_RS00760
rpsM gene	PUC_90_core_0140_length_96039	58236	58607	372	forward	rpsM	CD630_RS00765
rpsK gene	PUC_90_core_0140_length_96039	58643	59041	399	forward	rpsK	CD630_RS00770
rpsD gene	PUC_90_core_0140_length_96039	59073	59696	624	forward	rpsD	CD630_RS00775
gene	PUC_90_core_0140_length_96039	59774	60721	948	forward		CD630_RS00780
rplQ gene	PUC_90_core_0140_length_96039	60742	61083	342	forward	rplQ	CD630_RS00785
gene	PUC_90_core_0140_length_96039	61203	62036	834	forward		CD630_RS00790
gene	PUC_90_core_0140_length_96039	62024	62890	867	forward		CD630_RS00795
gene	PUC_90_core_0140_length_96039	62884	63687	804	forward		CD630_RS00800
truA gene	PUC_90_core_0140_length_96039	63719	64450	732	forward	truA	CD630_RS00805
rplM gene	PUC_90_core_0140_length_96039	64570	65001	432	forward	rplM	CD630_RS00810
rpsI gene	PUC_90_core_0140_length_96039	65030	65422	393	forward	rpsI	CD630_RS00815
cwlD gene	PUC_90_core_0140_length_96039	65929	66633	705	forward	cwlD	CD630_RS00820
gene	PUC_90_core_0039_length_76005	31564	33066	1503	reverse		CD630_RS00825
gene	PUC_90_core_0121_length_79454	40169	41671	1503	reverse		CD630_RS00825
gene	PUC_90_core_0140_length_96039	73845	75347	1503	forward		CD630_RS00825
gene	PUC_90_core_0158_length_26841	21185	22687	1503	forward		CD630_RS00825
gene	PUC_90_core_0271_length_16818	9645	11147	1503	forward		CD630_RS00825
rrf gene	PUC_90_core_0140_length_96039	71936	72052	117	forward	rrf	CD630_RS00840
gene	PUC_90_core_0140_length_96039	72218	72293	76	forward		CD630_RS00855
gene	PUC_90_core_0140_length_96039	73010	73100	91	forward		CD630_RS00900
gene	PUC_90_core_0238_length_11165	5566	5656	91	forward		CD630_RS00900
gene	PUC_90_core_0140_length_96039	73271	73346	76	forward		CD630_RS00910
gene	PUC_90_core_0140_length_96039	73490	73566	77	forward		CD630_RS00920
gene	PUC_90_core_0140_length_96039	73653	73729	77	forward		CD630_RS00930
gene	PUC_90_core_0121_length_79454	37008	39905	2898	reverse		CD630_RS00945
gene	PUC_90_core_0140_length_96039	86404	89301	2898	forward		CD630_RS00945
gene	PUC_90_core_0140_length_96039	91857	94754	2898	forward		CD630_RS00945
gene	PUC_90_core_0140_length_96039	79146	80330	1185	reverse		CD630_RS00955
gene	PUC_90_core_0140_length_96039	80703	83054	2352	forward		CD630_RS00960
nrdG gene	PUC_90_core_0140_length_96039	83076	83615	540	forward	nrdG	CD630_RS00965
gene	PUC_90_core_0039_length_76005	28383	31280	2898	reverse		CD630_RS00980
rrf gene	PUC_90_core_0138_length_68020	26663	26779	117	forward	rrf	CD630_RS00985
rrf gene	PUC_90_core_0140_length_96039	89503	89619	117	forward	rrf	CD630_RS00985
gene	PUC_90_core_0138_length_68020	26785	26873	89	forward		CD630_RS00990
gene	PUC_90_core_0140_length_96039	89625	89713	89	forward		CD630_RS00990
gene	PUC_90_core_0127_length_40259	14201	17098	2898	reverse		CD630_RS01010
gene	PUC_90_core_0138_length_68020	29080	31977	2898	forward		CD630_RS01010
gene	PUC_90_core_0138_length_68020	43313	46210	2898	forward		CD630_RS01010
gene	PUC_90_core_0138_length_68020	23563	26460	2898	forward		CD630_RS01010
gene	PUC_90_core_0140_length_96039	75791	78688	2898	forward		CD630_RS01010
gene	PUC_90_core_0140_length_96039	68907	71804	2898	forward		CD630_RS01010
gene	PUC_90_core_0140_length_96039	95187	95262	76	forward		CD630_RS01030
gene	PUC_90_core_0140_length_96039	95690	95763	74	forward		CD630_RS01060
cdaA gene	PUC_90_core_0141_length_39690	560	1399	840	forward	cdaA	CD630_RS01065
gene	PUC_90_core_0141_length_39690	1396	2577	1182	forward		CD630_RS01070
ptb gene	PUC_90_core_0141_length_39690	2881	3783	903	forward	ptb	CD630_RS01075
buk gene	PUC_90_core_0141_length_39690	3805	4884	1080	forward	buk	CD630_RS01080
gene	PUC_90_core_0141_length_39690	4874	5551	678	forward		CD630_RS01085
gene	PUC_90_core_0141_length_39690	5594	5809	216	forward		CD630_RS01090
gene	PUC_90_core_0141_length_39690	5838	6917	1080	forward		CD630_RS01095
gene	PUC_90_core_0141_length_39690	6917	7669	753	forward		CD630_RS01100
gene	PUC_90_core_0141_length_39690	7670	8227	558	forward		CD630_RS01105
glmM gene	PUC_90_core_0141_length_39690	8397	9743	1347	forward	glmM	CD630_RS01110
glmS gene	PUC_90_core_0141_length_39690	10010	11842	1833	forward	glmS	CD630_RS01115
gene	PUC_90_core_0141_length_39690	12293	13588	1296	forward		CD630_RS01120
gene	PUC_90_core_0141_length_39690	14031	14768	738	forward		CD630_RS01125
murA gene	PUC_90_core_0141_length_39690	14789	16042	1254	forward	murA	CD630_RS01130
spoIID gene	PUC_90_core_0141_length_39690	16129	17193	1065	forward	spoIID	CD630_RS01135
gene	PUC_90_core_0141_length_39690	17259	17927	669	forward		CD630_RS01140
spoIIID gene	PUC_90_core_0141_length_39690	18025	18285	261	forward	spoIIID	CD630_RS01145
gene	PUC_90_core_0141_length_39690	18482	19501	1020	forward		CD630_RS01150
fabZ gene	PUC_90_core_0141_length_39690	19517	19945	429	forward	fabZ	CD630_RS01155
yyaC gene	PUC_90_core_0141_length_39690	20056	20565	510	reverse	yyaC	CD630_RS01160
metK gene	PUC_90_core_0141_length_39690	20993	22186	1194	forward	metK	CD630_RS01165
gene	PUC_90_core_0141_length_39690	22501	23598	1098	forward		CD630_RS01170
gene	PUC_90_core_0141_length_39690	23862	26081	2220	forward		CD630_RS01175
gene	PUC_90_core_0141_length_39690	26126	26866	741	forward		CD630_RS01180
gene	PUC_90_core_0141_length_39690	27207	29111	1905	forward		CD630_RS01185
gene	PUC_90_core_0141_length_39690	29252	29560	309	forward		CD630_RS01190
gene	PUC_90_core_0141_length_39690	29584	29910	327	forward		CD630_RS01195
celB gene	PUC_90_core_0141_length_39690	29949	31283	1335	forward	celB	CD630_RS01200
gene	PUC_90_core_0141_length_39690	31294	31812	519	forward		CD630_RS01205
gene	PUC_90_core_0141_length_39690	31908	32867	960	forward		CD630_RS01210
gene	PUC_90_core_0141_length_39690	32916	33968	1053	forward		CD630_RS01215
gene	PUC_90_core_0141_length_39690	33971	34645	675	forward		CD630_RS01220
raiA gene	PUC_90_core_0141_length_39690	35198	35749	552	forward	raiA	CD630_RS01225
secA gene	PUC_90_core_0141_length_39690	35881	38556	2676	forward	secA	CD630_RS01230
prfB gene	PUC_90_core_0141_length_39690	38650	39678	1029	forward	prfB	CD630_RS01235
gene	PUC_90_core_0142_length_12915	97	2238	2142	forward		CD630_RS01240
gene	PUC_90_core_0142_length_12915	2386	3552	1167	forward		CD630_RS01245
gene	PUC_90_core_0142_length_12915	3853	4458	606	forward		CD630_RS01250
gene	PUC_90_core_0142_length_12915	4787	5827	1041	forward		CD630_RS01255
tsaE gene	PUC_90_core_0142_length_12915	5966	6418	453	forward	tsaE	CD630_RS01260
tsaB gene	PUC_90_core_0142_length_12915	6418	7134	717	forward	tsaB	CD630_RS01265
rimI gene	PUC_90_core_0142_length_12915	7124	7600	477	forward	rimI	CD630_RS01270
tsaD gene	PUC_90_core_0142_length_12915	7606	8622	1017	forward	tsaD	CD630_RS01275
hpdB gene	PUC_90_core_0142_length_12915	8919	11627	2709	forward	hpdB	CD630_RS01280
hpdC gene	PUC_90_core_0142_length_12915	11631	11888	258	forward	hpdC	CD630_RS01285
hpdA gene	PUC_90_core_0142_length_12915	11881	12831	951	forward	hpdA	CD630_RS01290
gene	PUC_90_core_0143_length_977	312	966	655	reverse		CD630_RS01300
gene	PUC_90_core_0144_length_816	329	796	468	forward		CD630_RS01305
gene	PUC_90_core_0146_length_15386	538	1188	651	forward		CD630_RS01360
gene	PUC_90_core_0146_length_15386	1328	2704	1377	reverse		CD630_RS01365
gene	PUC_90_core_0146_length_15386	2720	4633	1914	reverse		CD630_RS01370
gene	PUC_90_core_0146_length_15386	4769	5401	633	forward		CD630_RS01375
gene	PUC_90_core_0146_length_15386	5549	6079	531	forward		CD630_RS01380
gene	PUC_90_core_0146_length_15386	6255	6425	171	reverse		CD630_RS01385
gene	PUC_90_core_0146_length_15386	6710	7777	1068	forward		CD630_RS01390
cooS gene	PUC_90_core_0146_length_15386	7947	9848	1902	forward	cooS	CD630_RS01395
gene	PUC_90_core_0146_length_15386	9841	10314	474	forward		CD630_RS01400
gene	PUC_90_core_0146_length_15386	10289	11515	1227	forward		CD630_RS01405
gene	PUC_90_core_0146_length_15386	11654	12841	1188	reverse		CD630_RS01410
gene	PUC_90_core_0146_length_15386	13114	13938	825	forward		CD630_RS01415
gluD gene	PUC_90_core_0146_length_15386	14067	15332	1266	forward	gluD	CD630_RS01420
gene	PUC_90_core_0147_length_1227	105	>1227	>1123	forward		CD630_RS01435
gene	PUC_90_core_0148_length_17201	365	1387	1023	forward		CD630_RS01440
pyrB gene	PUC_90_core_0148_length_17201	1684	2604	921	forward	pyrB	CD630_RS01445
gene	PUC_90_core_0148_length_17201	2643	3335	693	forward		CD630_RS01450
gene	PUC_90_core_0148_length_17201	3328	4230	903	forward		CD630_RS01455
pyrE gene	PUC_90_core_0148_length_17201	4315	4899	585	forward	pyrE	CD630_RS01460
gene	PUC_90_core_0148_length_17201	5114	6040	927	forward		CD630_RS01465
gene	PUC_90_core_0148_length_17201	6092	6982	891	reverse		CD630_RS01470
gene	PUC_90_core_0148_length_17201	7170	8201	1032	forward		CD630_RS01475
gene	PUC_90_core_0148_length_17201	8495	9370	876	forward		CD630_RS01480
cls gene	PUC_90_core_0148_length_17201	9388	10878	1491	forward	cls	CD630_RS01485
gene	PUC_90_core_0148_length_17201	11071	11355	285	forward		CD630_RS01490
groL gene	PUC_90_core_0148_length_17201	11388	13016	1629	forward	groL	CD630_RS01495
larB gene	PUC_90_core_0148_length_17201	13278	14018	741	forward	larB	CD630_RS01500
guaA gene	PUC_90_core_0148_length_17201	15667	>17201	>1535	forward	guaA	CD630_RS01515
gene	PUC_90_core_0150_length_3163	231	1622	1392	forward		CD630_RS01520
gene	PUC_90_core_0150_length_3163	1770	2078	309	reverse		CD630_RS01525
gene	PUC_90_core_0150_length_3163	2115	2636	522	forward		CD630_RS01530
uvrA gene	PUC_90_core_0151_length_3725	163	3591	3429	reverse	uvrA	CD630_RS01540
gene	PUC_90_core_0152_length_8871	184	2418	2235	forward		CD630_RS01545
gene	PUC_90_core_0152_length_8871	2674	4704	2031	forward		CD630_RS01550
gene	PUC_90_core_0152_length_8871	4701	5153	453	forward		CD630_RS01555
gene	PUC_90_core_0152_length_8871	5155	6210	1056	forward		CD630_RS01560
gene	PUC_90_core_0152_length_8871	6277	6585	309	forward		CD630_RS01565
gene	PUC_90_core_0152_length_8871	6689	7954	1266	forward		CD630_RS01570
gene	PUC_90_core_0152_length_8871	8042	8772	731	forward		CD630_RS01575
gene	PUC_90_core_0153_length_756	64	357	294	reverse		CD630_RS01590
gene	PUC_90_core_0153_length_756	363	578	216	reverse		CD630_RS01595
gene	PUC_90_core_0154_length_11966	6	518	513	reverse		CD630_RS01610
purE gene	PUC_90_core_0154_length_11966	968	1444	477	forward	purE	CD630_RS01615
purC gene	PUC_90_core_0154_length_11966	1450	2148	699	forward	purC	CD630_RS01620
purF gene	PUC_90_core_0154_length_11966	2160	3527	1368	forward	purF	CD630_RS01625
purM gene	PUC_90_core_0154_length_11966	3521	4597	1077	forward	purM	CD630_RS01630
purN gene	PUC_90_core_0154_length_11966	4591	5184	594	forward	purN	CD630_RS01635
purH gene	PUC_90_core_0154_length_11966	5177	6709	1533	forward	purH	CD630_RS01640
purD gene	PUC_90_core_0154_length_11966	6720	7970	1251	forward	purD	CD630_RS01645
gene	PUC_90_core_0154_length_11966	7995	11801	3807	forward		CD630_RS01650
gene	PUC_90_core_0155_length_11132	27	695	669	forward		CD630_RS01655
gene	PUC_90_core_0155_length_11132	704	1132	429	forward		CD630_RS01660
gene	PUC_90_core_0155_length_11132	1156	1470	315	forward		CD630_RS01665
flgM gene	PUC_90_core_0155_length_11132	1622	1897	276	forward	flgM	CD630_RS01670
gene	PUC_90_core_0155_length_11132	1902	2318	417	forward		CD630_RS01675
flgK gene	PUC_90_core_0155_length_11132	2336	3646	1311	forward	flgK	CD630_RS01680
flgL gene	PUC_90_core_0155_length_11132	3665	4597	933	forward	flgL	CD630_RS01685
fliW gene	PUC_90_core_0155_length_11132	4616	5005	390	forward	fliW	CD630_RS01690
csrA gene	PUC_90_core_0155_length_11132	4999	5211	213	forward	csrA	CD630_RS01695
fliS gene	PUC_90_core_0155_length_11132	5233	5628	396	forward	fliS	CD630_RS01700
fliS gene	PUC_90_core_0155_length_11132	5628	5978	351	forward	fliS	CD630_RS01705
fliD gene	PUC_90_core_0155_length_11132	6005	7528	1524	forward	fliD	CD630_RS01710
gene	PUC_90_core_0155_length_11132	7531	7866	336	forward		CD630_RS01715
fliC gene	PUC_90_core_0155_length_11132	7968	8840	873	forward	fliC	CD630_RS01720
gene	PUC_90_core_0155_length_11132	8933	11074	2142	forward		CD630_RS01725
gene	PUC_90_core_0156_length_9218	<1	1182	>1182	forward		CD630_RS01890
htpG gene	PUC_90_core_0156_length_9218	1298	3235	1938	forward	htpG	CD630_RS01895
gene	PUC_90_core_0156_length_9218	3622	4752	1131	forward		CD630_RS01900
splB gene	PUC_90_core_0156_length_9218	4979	6001	1023	forward	splB	CD630_RS01905
gene	PUC_90_core_0156_length_9218	6183	7094	912	forward		CD630_RS01910
gene	PUC_90_core_0156_length_9218	7109	7525	417	forward		CD630_RS01915
gene	PUC_90_core_0156_length_9218	7625	8017	393	reverse		CD630_RS01920
gene	PUC_90_core_0156_length_9218	8158	8553	396	forward		CD630_RS01925
gene	PUC_90_core_0156_length_9218	8956	9162	207	forward		CD630_RS01930
gene	PUC_90_core_0157_length_13225	210	953	744	reverse		CD630_RS01940
gene	PUC_90_core_0157_length_13225	1119	3686	2568	forward		CD630_RS01945
gene	PUC_90_core_0157_length_13225	3916	4320	405	forward		CD630_RS01950
gene	PUC_90_core_0157_length_13225	4344	4841	498	forward		CD630_RS01955
gene	PUC_90_core_0157_length_13225	4844	5245	402	forward		CD630_RS01960
gene	PUC_90_core_0157_length_13225	5263	5751	489	forward		CD630_RS01965
gene	PUC_90_core_0157_length_13225	5778	6533	756	forward		CD630_RS01970
gene	PUC_90_core_0157_length_13225	6533	7396	864	forward		CD630_RS01975
gene	PUC_90_core_0157_length_13225	7443	7922	480	forward		CD630_RS01980
gene	PUC_90_core_0157_length_13225	7987	9294	1308	forward		CD630_RS01985
gene	PUC_90_core_0157_length_13225	10254	11348	1095	forward		CD630_RS01995
gene	PUC_90_core_0157_length_13225	11353	11553	201	forward		CD630_RS02000
gene	PUC_90_core_0157_length_13225	11550	12470	921	forward		CD630_RS02005
gene	PUC_90_core_0157_length_13225	12467	13225	759	forward		CD630_RS02010
gene	PUC_90_core_0158_length_26841	118	1191	1074	forward		CD630_RS02015
gene	PUC_90_core_0158_length_26841	1261	1524	264	forward		CD630_RS02020
bioB gene	PUC_90_core_0158_length_26841	1730	2707	978	forward	bioB	CD630_RS02025
gene	PUC_90_core_0158_length_26841	2935	3948	1014	forward		CD630_RS02030
rbsK gene	PUC_90_core_0158_length_26841	3990	4880	891	forward	rbsK	CD630_RS02035
gene	PUC_90_core_0158_length_26841	4928	5890	963	forward		CD630_RS02040
gene	PUC_90_core_0158_length_26841	5944	7455	1512	forward		CD630_RS02045
gene	PUC_90_core_0158_length_26841	7439	8437	999	forward		CD630_RS02050
gene	PUC_90_core_0158_length_26841	8621	9883	1263	forward		CD630_RS02055
gene	PUC_90_core_0158_length_26841	9903	10646	744	forward		CD630_RS02060
gene	PUC_90_core_0158_length_26841	10819	12204	1386	forward		CD630_RS02065
gene	PUC_90_core_0158_length_26841	12423	13262	840	forward		CD630_RS02070
gene	PUC_90_core_0158_length_26841	13252	13695	444	forward		CD630_RS02075
gene	PUC_90_core_0158_length_26841	13706	14197	492	forward		CD630_RS02080
gene	PUC_90_core_0158_length_26841	14399	15127	729	reverse		CD630_RS02085
gene	PUC_90_core_0158_length_26841	15252	16340	1089	forward		CD630_RS02090
gene	PUC_90_core_0158_length_26841	16777	17625	849	reverse		CD630_RS02095
gene	PUC_90_core_0158_length_26841	17824	18189	366	forward		CD630_RS02100
gene	PUC_90_core_0158_length_26841	18212	20599	2388	forward		CD630_RS02105
gene	PUC_90_core_0158_length_26841	26228	26836	609	forward		CD630_RS02125
gene	PUC_90_core_0159_length_9170	85	1014	930	forward		CD630_RS02160
gene	PUC_90_core_0159_length_9170	1028	2800	1773	forward		CD630_RS02165
gene	PUC_90_core_0159_length_9170	3306	4058	753	forward		CD630_RS02170
gene	PUC_90_core_0159_length_9170	4048	4326	279	forward		CD630_RS02175
cbiQ gene	PUC_90_core_0159_length_9170	4329	5027	699	forward	cbiQ	CD630_RS02180
gene	PUC_90_core_0159_length_9170	5020	5838	819	forward		CD630_RS02185
gene	PUC_90_core_0159_length_9170	6093	8357	2265	forward		CD630_RS02190
gene	PUC_90_core_0160_length_2102	532	1284	753	forward		CD630_RS02200
gene	PUC_90_core_0160_length_2102	1349	1873	525	forward		CD630_RS02205
gene	PUC_90_core_0162_length_1753	16	1614	1599	reverse		CD630_RS02215
adhE gene	PUC_90_core_0163_length_3924	482	3124	2643	forward	adhE	CD630_RS02220
gene	PUC_90_core_0163_length_3924	3484	3825	342	reverse		CD630_RS02225
gene	PUC_90_core_0164_length_35067	34	5091	5058	reverse		CD630_RS02250
gene	PUC_90_core_0164_length_35067	5116	5535	420	reverse		CD630_RS02255
gene	PUC_90_core_0164_length_35067	5769	6020	252	reverse		CD630_RS02260
gene	PUC_90_core_0164_length_35067	6109	6840	732	forward		CD630_RS02265
gene	PUC_90_core_0164_length_35067	6899	7810	912	forward		CD630_RS02270
gene	PUC_90_core_0164_length_35067	7861	8673	813	forward		CD630_RS02275
gene	PUC_90_core_0164_length_35067	8782	9474	693	forward		CD630_RS02280
gene	PUC_90_core_0164_length_35067	9561	10502	942	forward		CD630_RS02285
gene	PUC_90_core_0164_length_35067	10539	11310	772	forward		CD630_RS02290
gene	PUC_90_core_0164_length_35067	11848	12408	561	forward		CD630_RS02295
gene	PUC_90_core_0164_length_35067	12436	12927	492	forward		CD630_RS02300
gene	PUC_90_core_0164_length_35067	13156	13707	552	forward		CD630_RS02305
gene	PUC_90_core_0164_length_35067	13793	14725	933	forward		CD630_RS02310
gene	PUC_90_core_0164_length_35067	14780	15377	598	forward		CD630_RS02315
gene	PUC_90_core_0164_length_35067	15368	15643	276	forward		CD630_RS02485
gene	PUC_90_core_0164_length_35067	15890	17752	1863	forward		CD630_RS02490
gene	PUC_90_core_0164_length_35067	17755	19221	1467	forward		CD630_RS02495
gene	PUC_90_core_0164_length_35067	19245	20081	837	forward		CD630_RS02500
asnB gene	PUC_90_core_0164_length_35067	20647	22230	1584	forward	asnB	CD630_RS02505
gene	PUC_90_core_0164_length_35067	22295	22891	597	reverse		CD630_RS02510
gene	PUC_90_core_0164_length_35067	22918	23436	519	reverse		CD630_RS02515
gene	PUC_90_core_0164_length_35067	23807	24805	999	reverse		CD630_RS02520
hadA gene	PUC_90_core_0164_length_35067	25482	26681	1200	forward	hadA	CD630_RS02525
hadI gene	PUC_90_core_0164_length_35067	26720	27520	801	forward	hadI	CD630_RS02530
hadB gene	PUC_90_core_0164_length_35067	27535	28761	1227	forward	hadB	CD630_RS02535
hadC gene	PUC_90_core_0164_length_35067	28761	29888	1128	forward	hadC	CD630_RS02540
acdB gene	PUC_90_core_0164_length_35067	29936	31069	1134	forward	acdB	CD630_RS02545
etfB gene	PUC_90_core_0164_length_35067	31102	31887	786	forward	etfB	CD630_RS02550
gene	PUC_90_core_0164_length_35067	31906	32943	1038	forward		CD630_RS02555
gene	PUC_90_core_0164_length_35067	33426	35057	1632	forward		CD630_RS02560
fba gene	PUC_90_core_0165_length_3743	85	1011	927	reverse	fba	CD630_RS02565
gene	PUC_90_core_0165_length_3743	1341	1670	330	forward		CD630_RS02570
gene	PUC_90_core_0165_length_3743	1670	2392	723	forward		CD630_RS02575
rlmD gene	PUC_90_core_0165_length_3743	2425	>3743	>1319	forward	rlmD	CD630_RS02580
gene	PUC_90_core_0167_length_11401	261	1661	1401	forward		CD630_RS02750
ord gene	PUC_90_core_0167_length_11401	1917	2984	1068	forward	ord	CD630_RS02755
ortA gene	PUC_90_core_0167_length_11401	3105	3413	309	forward	ortA	CD630_RS02760
ortB gene	PUC_90_core_0167_length_11401	3406	4836	1431	forward	ortB	CD630_RS02765
gene	PUC_90_core_0167_length_11401	4914	5288	375	forward		CD630_RS02770
oraE gene	PUC_90_core_0167_length_11401	5282	7486	2205	forward	oraE	CD630_RS02775
gene	PUC_90_core_0167_length_11401	7486	8895	1410	forward		CD630_RS02780
orr gene	PUC_90_core_0167_length_11401	8880	9944	1065	forward	orr	CD630_RS02785
nhaC gene	PUC_90_core_0167_length_11401	9974	11395	1422	forward	nhaC	CD630_RS02790
gene	PUC_90_core_0168_length_1350	283	747	465	forward		CD630_RS02795
gene	PUC_90_core_0168_length_1350	981	1343	363	forward		CD630_RS02800
gene	PUC_90_core_0169_length_3122	75	911	837	forward		CD630_RS02820
gene	PUC_90_core_0169_length_3122	995	3109	2115	forward		CD630_RS02825
gene	PUC_90_core_0170_length_7417	82	1035	954	forward		CD630_RS02840
gene	PUC_90_core_0170_length_7417	1379	2062	684	forward		CD630_RS02845
gene	PUC_90_core_0170_length_7417	2059	4719	2661	forward		CD630_RS02850
gene	PUC_90_core_0170_length_7417	4900	6081	1182	reverse		CD630_RS02855
gene	PUC_90_core_0170_length_7417	6081	6743	663	reverse		CD630_RS02860
gene	PUC_90_core_0170_length_7417	6875	>7417	>543	reverse		CD630_RS02865
gene	PUC_90_core_0171_length_2660	280	2079	1800	reverse		CD630_RS02900
gene	PUC_90_core_0171_length_2660	2082	2468	387	reverse		CD630_RS02905
gene	PUC_90_core_0172_length_1271	99	725	627	reverse		CD630_RS02925
gene	PUC_90_core_0172_length_1271	868	1125	258	reverse		CD630_RS02930
gene	PUC_90_core_0174_length_7119	<1	710	>710	forward		CD630_RS02945
gene	PUC_90_core_0174_length_7119	707	1483	777	forward		CD630_RS02950
gene	PUC_90_core_0174_length_7119	1550	2230	681	forward		CD630_RS02955
gene	PUC_90_core_0174_length_7119	2249	3673	1425	forward		CD630_RS02960
gene	PUC_90_core_0174_length_7119	3913	6381	2469	reverse		CD630_RS02965
gene	PUC_90_core_0174_length_7119	6384	7052	669	reverse		CD630_RS02970
gene	PUC_90_core_0175_length_9260	2	1162	1161	reverse		CD630_RS02975
gene	PUC_90_core_0175_length_9260	1150	1824	675	reverse		CD630_RS02980
gene	PUC_90_core_0175_length_9260	2645	3472	828	reverse		CD630_RS02985
sugE gene	PUC_90_core_0175_length_9260	3854	4174	321	forward	sugE	CD630_RS02990
gene	PUC_90_core_0175_length_9260	4307	4987	681	reverse		CD630_RS02995
gene	PUC_90_core_0175_length_9260	5383	6435	1053	forward		CD630_RS03000
gene	PUC_90_core_0175_length_9260	6491	6898	408	forward		CD630_RS03005
gene	PUC_90_core_0175_length_9260	6927	7400	474	forward		CD630_RS03010
gene	PUC_90_core_0175_length_9260	7447	8205	759	forward		CD630_RS03015
gene	PUC_90_core_0175_length_9260	8229	9068	840	forward		CD630_RS03020
gene	PUC_90_core_0177_length_16078	241	1470	1230	reverse		CD630_RS03150
gene	PUC_90_core_0177_length_16078	1528	4362	2835	reverse		CD630_RS03155
gene	PUC_90_core_0177_length_16078	5084	5845	762	forward		CD630_RS03160
gene	PUC_90_core_0177_length_16078	5846	6340	495	forward		CD630_RS03165
gene	PUC_90_core_0177_length_16078	6566	7744	1179	forward		CD630_RS03170
gene	PUC_90_core_0177_length_16078	7998	9605	1608	forward		CD630_RS03175
gene	PUC_90_core_0177_length_16078	9596	10300	705	forward		CD630_RS03180
gene	PUC_90_core_0177_length_16078	11470	14568	3099	forward		CD630_RS03185
gene	PUC_90_core_0177_length_16078	14691	15977	1287	forward		CD630_RS03190
gene	PUC_90_core_0178_length_3207	1369	2378	1010	reverse		CD630_RS03200
gene	PUC_90_core_0179_length_3163	17	1327	1311	reverse		CD630_RS03210
gene	PUC_90_core_0179_length_3163	1340	1810	471	reverse		CD630_RS03215
gene	PUC_90_core_0179_length_3163	1814	2665	852	reverse		CD630_RS03220
gene	PUC_90_core_0180_length_7415	166	1077	912	forward		CD630_RS03225
gene	PUC_90_core_0180_length_7415	1252	1749	498	forward		CD630_RS03230
gene	PUC_90_core_0180_length_7415	2493	2855	363	forward		CD630_RS03235
gene	PUC_90_core_0180_length_7415	3049	3537	489	forward		CD630_RS03240
gene	PUC_90_core_0180_length_7415	3534	4019	486	forward		CD630_RS03245
gene	PUC_90_core_0180_length_7415	4062	4580	519	forward		CD630_RS03250
gene	PUC_90_core_0180_length_7415	4716	5675	960	forward		CD630_RS03255
gene	PUC_90_core_0180_length_7415	5701	7404	1704	forward		CD630_RS03260
gene	PUC_90_core_0181_length_6990	127	2250	2124	forward		CD630_RS03265
gene	PUC_90_core_0181_length_6990	2263	2703	441	forward		CD630_RS03270
gene	PUC_90_core_0181_length_6990	2739	3542	804	forward		CD630_RS03275
gene	PUC_90_core_0181_length_6990	3582	4178	597	forward		CD630_RS03280
gene	PUC_90_core_0181_length_6990	4284	5147	864	forward		CD630_RS03285
gene	PUC_90_core_0181_length_6990	5214	6203	990	forward		CD630_RS03290
gene	PUC_90_core_0181_length_6990	6295	6906	612	forward		CD630_RS03295
gene	PUC_90_core_0182_length_2743	285	1064	780	forward		CD630_RS03300
gene	PUC_90_core_0182_length_2743	1269	1628	360	forward		CD630_RS03305
gene	PUC_90_core_0183_length_10963	348	758	411	forward		CD630_RS03315
gene	PUC_90_core_0183_length_10963	2030	2686	657	forward		CD630_RS03320
sleC gene	PUC_90_core_0183_length_10963	3194	4465	1272	reverse	sleC	CD630_RS03325
gene	PUC_90_core_0183_length_10963	4710	5426	717	forward		CD630_RS03330
gene	PUC_90_core_0183_length_10963	5505	6815	1311	forward		CD630_RS03335
lepB gene	PUC_90_core_0183_length_10963	6915	7451	537	forward	lepB	CD630_RS03340
lepB gene	PUC_90_core_0183_length_10963	7617	8153	537	forward	lepB	CD630_RS03345
gene	PUC_90_core_0183_length_10963	8163	8918	756	forward		CD630_RS03350
gene	PUC_90_core_0183_length_10963	8992	10659	1668	forward		CD630_RS03355
glsA gene	PUC_90_core_0184_length_5530	209	1138	930	forward	glsA	CD630_RS03360
gene	PUC_90_core_0184_length_5530	1236	1799	564	forward		CD630_RS03365
gene	PUC_90_core_0184_length_5530	2287	3123	837	forward		CD630_RS03370
gene	PUC_90_core_0184_length_5530	3407	4402	996	forward		CD630_RS03375
gene	PUC_90_core_0184_length_5530	4659	5063	405	reverse		CD630_RS03380
queG gene	PUC_90_core_0185_length_3606	54	968	915	forward	queG	CD630_RS03385
gene	PUC_90_core_0185_length_3606	1074	3311	2238	forward		CD630_RS03390
trmL gene	PUC_90_core_0186_length_2553	942	1412	471	forward	trmL	CD630_RS03400
gene	PUC_90_core_0186_length_2553	1448	2296	849	forward		CD630_RS03405
gene	PUC_90_core_0187_length_2319	31	1035	1005	forward		CD630_RS03410
gene	PUC_90_core_0187_length_2319	1161	2273	1113	forward		CD630_RS03415
gene	PUC_90_core_0188_length_2586	129	890	762	forward		CD630_RS03420
gene	PUC_90_core_0188_length_2586	893	1711	819	forward		CD630_RS03425
gene	PUC_90_core_0188_length_2586	1891	2493	603	forward		CD630_RS03430
thrS gene	PUC_90_core_0189_length_4743	648	2567	1920	forward	thrS	CD630_RS03435
gene	PUC_90_core_0189_length_4743	3335	4426	1092	forward		CD630_RS03440
gene	PUC_90_core_0190_length_1654	314	1654	1341	forward		CD630_RS03445
gene	PUC_90_core_0191_length_3165	211	780	570	reverse		CD630_RS03450
gene	PUC_90_core_0191_length_3165	941	2191	1251	reverse		CD630_RS03455
gene	PUC_90_core_0191_length_3165	2484	3062	579	reverse		CD630_RS03460
gene	PUC_90_core_0192_length_1829	151	1611	1461	forward		CD630_RS03465
gene	PUC_90_core_0193_length_2772	90	695	606	forward		CD630_RS03470
gene	PUC_90_core_0193_length_2772	698	>2772	>2075	forward		CD630_RS03475
gene	PUC_90_core_0194_length_1354	26	925	900	reverse		CD630_RS03485
gene	PUC_90_core_0195_length_918	307	582	276	forward		CD630_RS03505
gene	PUC_90_core_0195_length_918	602	889	288	forward		CD630_RS03510
gene	PUC_90_core_0196_length_4462	<1	2413	>2413	forward		CD630_RS03515
gene	PUC_90_core_0198_length_3170	111	299	189	forward		CD630_RS03535
gene	PUC_90_core_0198_length_3170	484	924	441	reverse		CD630_RS03540
gene	PUC_90_core_0198_length_3170	1279	2592	1314	forward		CD630_RS03545
gene	PUC_90_core_0198_length_3170	2610	3146	537	forward		CD630_RS03550
gene	PUC_90_core_0199_length_638	222	443	222	forward		CD630_RS03555
gene	PUC_90_core_0201_length_887	187	720	534	forward		CD630_RS03575
gene	PUC_90_core_0203_length_4495	595	1008	414	forward		CD630_RS03590
gene	PUC_90_core_0203_length_4495	1102	1617	516	forward		CD630_RS03595
gene	PUC_90_core_0203_length_4495	1777	2442	666	forward		CD630_RS03600
gene	PUC_90_core_0203_length_4495	3231	4133	903	forward		CD630_RS03610
gene	PUC_90_core_0204_length_2354	179	748	570	forward		CD630_RS03620
gene	PUC_90_core_0205_length_4365	367	948	582	reverse		CD630_RS03645
gene	PUC_90_core_0205_length_4365	1074	1898	825	reverse		CD630_RS03650
gene	PUC_90_core_0205_length_4365	2076	2969	894	reverse		CD630_RS03655
gene	PUC_90_core_0205_length_4365	3226	3663	438	reverse		CD630_RS03660
gene	PUC_90_core_0205_length_4365	3920	4069	150	reverse		CD630_RS03665
gene	PUC_90_core_0205_length_4365	4082	4312	231	reverse		CD630_RS03670
gene	PUC_90_core_0207_length_2875	16	237	222	reverse		CD630_RS03675
gene	PUC_90_core_0207_length_2875	817	1074	258	forward		CD630_RS03680
gene	PUC_90_core_0207_length_2875	1543	2781	1239	forward		CD630_RS03685
gene	PUC_90_core_0208_length_2409	283	1584	1302	forward		CD630_RS03690
gene	PUC_90_core_0208_length_2409	1660	1935	276	forward		CD630_RS03695
gene	PUC_90_core_0209_length_2756	391	621	231	forward		CD630_RS03700
gene	PUC_90_core_0209_length_2756	614	1195	582	forward		CD630_RS03705
gene	PUC_90_core_0209_length_2756	1770	2447	678	reverse		CD630_RS03710
gene	PUC_90_core_0210_length_825	209	730	522	forward		CD630_RS03720
gene	PUC_90_core_0211_length_2164	34	837	804	forward		CD630_RS03740
gene	PUC_90_core_0211_length_2164	1222	2112	891	forward		CD630_RS03745
gene	PUC_90_core_0212_length_3943	173	616	444	forward		CD630_RS03750
gene	PUC_90_core_0212_length_3943	1331	2452	1122	forward		CD630_RS03755
gene	PUC_90_core_0212_length_3943	2657	3145	489	forward		CD630_RS03760
gene	PUC_90_core_0212_length_3943	3231	3638	408	forward		CD630_RS03765
gene	PUC_90_core_0212_length_3943	3639	3857	219	forward		CD630_RS03770
gene	PUC_90_core_0215_length_1627	356	1612	1257	forward		CD630_RS03845
gene	PUC_90_core_0216_length_832	452	832	381	forward		CD630_RS03855
cdd1 gene	PUC_90_core_0217_length_1064	192	437	246	forward	cdd1	CD630_RS03890
gene	PUC_90_core_0217_length_1064	655	924	270	reverse		CD630_RS03895
gene	PUC_90_core_0218_length_6075	551	1288	738	reverse		CD630_RS03900
gene	PUC_90_core_0218_length_6075	1300	2061	762	reverse		CD630_RS03905
gene	PUC_90_core_0218_length_6075	2061	2975	915	reverse		CD630_RS03910
gene	PUC_90_core_0218_length_6075	3146	3853	708	forward		CD630_RS03915
gene	PUC_90_core_0218_length_6075	3898	5304	1407	forward		CD630_RS03920
gene	PUC_90_core_0219_length_820	316	705	390	forward		CD630_RS03925
gene	PUC_90_core_0220_length_717	155	625	471	forward		CD630_RS03930
gene	PUC_90_core_0221_length_1393	122	907	786	forward		CD630_RS03935
gene	PUC_90_core_0222_length_1032	118	825	708	forward		CD630_RS03940
gene	PUC_90_core_0223_length_2585	228	728	501	forward		CD630_RS03945
gene	PUC_90_core_0223_length_2585	978	1757	780	reverse		CD630_RS03950
gene	PUC_90_core_0223_length_2585	1754	2233	480	reverse		CD630_RS03955
gene	PUC_90_core_0224_length_1921	144	1541	1398	reverse		CD630_RS03990
infC gene	PUC_90_core_0225_length_1567	384	875	492	forward	infC	CD630_RS03995
rpmI gene	PUC_90_core_0225_length_1567	903	1097	195	forward	rpmI	CD630_RS04000
rplT gene	PUC_90_core_0225_length_1567	1153	1509	357	forward	rplT	CD630_RS04005
gene	PUC_90_core_0226_length_621	74	619	546	forward		CD630_RS04010
gene	PUC_90_core_0228_length_3217	1295	3199	1905	forward		CD630_RS04020
gene	PUC_90_core_0229_length_1021	98	877	780	forward		CD630_RS04025
gene	PUC_90_core_0231_length_7723	168	986	819	reverse		CD630_RS04035
gene	PUC_90_core_0231_length_7723	1154	1735	582	forward		CD630_RS04040
gene	PUC_90_core_0231_length_7723	1732	1926	195	forward		CD630_RS04045
gene	PUC_90_core_0231_length_7723	2090	3832	1743	reverse		CD630_RS04050
gene	PUC_90_core_0231_length_7723	4261	5637	1377	forward		CD630_RS04055
gene	PUC_90_core_0231_length_7723	5924	6595	672	forward		CD630_RS04060
gene	PUC_90_core_0231_length_7723	6784	7581	798	forward		CD630_RS04065
pheS gene	PUC_90_core_0232_length_5340	397	1416	1020	forward	pheS	CD630_RS04070
pheT gene	PUC_90_core_0232_length_5340	1433	3826	2394	forward	pheT	CD630_RS04075
zapA gene	PUC_90_core_0232_length_5340	3851	4441	591	forward	zapA	CD630_RS04080
gene	PUC_90_core_0232_length_5340	4617	5300	684	forward		CD630_RS04085
gene	PUC_90_core_0233_length_4063	233	2833	2601	forward		CD630_RS04090
gene	PUC_90_core_0233_length_4063	2937	3515	579	forward		CD630_RS04095
gene	PUC_90_core_0233_length_4063	3550	4026	477	forward		CD630_RS04100
gene	PUC_90_core_0234_length_3243	281	1102	822	forward		CD630_RS04105
gene	PUC_90_core_0235_length_5074	442	1893	1452	reverse		CD630_RS04115
gene	PUC_90_core_0235_length_5074	2212	4590	2379	forward		CD630_RS04120
gene	PUC_90_core_0235_length_5074	4656	5069	414	forward		CD630_RS04125
argS gene	PUC_90_core_0236_length_32308	242	1942	1701	forward	argS	CD630_RS04130
gene	PUC_90_core_0236_length_32308	2196	3119	924	forward		CD630_RS04135
gene	PUC_90_core_0236_length_32308	3124	3330	207	reverse		CD630_RS04140
gene	PUC_90_core_0236_length_32308	3466	5220	1755	forward		CD630_RS04145
gene	PUC_90_core_0236_length_32308	5238	6380	1143	forward		CD630_RS04150
gene	PUC_90_core_0236_length_32308	8395	9306	912	forward		CD630_RS04160
cooS gene	PUC_90_core_0236_length_32308	9913	11832	1920	forward	cooS	CD630_RS04165
gene	PUC_90_core_0236_length_32308	12142	12921	780	forward		CD630_RS04170
gene	PUC_90_core_0236_length_32308	13170	14846	1677	forward		CD630_RS04175
gene	PUC_90_core_0236_length_32308	14951	15583	633	forward		CD630_RS04180
gene	PUC_90_core_0236_length_32308	15675	16547	873	forward		CD630_RS04185
gene	PUC_90_core_0236_length_32308	16584	17258	675	forward		CD630_RS04190
gene	PUC_90_core_0236_length_32308	17294	18175	882	forward		CD630_RS04195
lpdA gene	PUC_90_core_0236_length_32308	18219	19604	1386	forward	lpdA	CD630_RS04200
gene	PUC_90_core_0236_length_32308	19660	20430	771	forward		CD630_RS04205
acsD gene	PUC_90_core_0236_length_32308	20450	21394	945	forward	acsD	CD630_RS04210
acsC gene	PUC_90_core_0236_length_32308	21425	22792	1368	forward	acsC	CD630_RS04215
acsE gene	PUC_90_core_0236_length_32308	22842	23648	807	forward	acsE	CD630_RS04220
acsB gene	PUC_90_core_0236_length_32308	23705	25831	2127	forward	acsB	CD630_RS04225
gcvH gene	PUC_90_core_0236_length_32308	25918	26295	378	forward	gcvH	CD630_RS04230
acsV gene	PUC_90_core_0236_length_32308	26407	28335	1929	forward	acsV	CD630_RS04235
gene	PUC_90_core_0236_length_32308	28360	29232	873	forward		CD630_RS04240
gene	PUC_90_core_0236_length_32308	29229	30167	939	forward		CD630_RS04245
gene	PUC_90_core_0236_length_32308	30214	31029	816	forward		CD630_RS04250
gene	PUC_90_core_0236_length_32308	31180	31371	192	forward		CD630_RS04255
gene	PUC_90_core_0236_length_32308	31390	31806	417	forward		CD630_RS04260
gene	PUC_90_core_0236_length_32308	31822	32172	351	forward		CD630_RS04265
hisJ gene	PUC_90_core_0237_length_3218	136	915	780	forward	hisJ	CD630_RS04270
gene	PUC_90_core_0237_length_3218	1228	2109	882	reverse		CD630_RS04275
gene	PUC_90_core_0237_length_3218	2662	3174	513	forward		CD630_RS04280
gene	PUC_90_core_0238_length_11165	190	1287	1098	reverse		CD630_RS04285
glpK gene	PUC_90_core_0238_length_11165	1580	3106	1527	forward	glpK	CD630_RS04290
gene	PUC_90_core_0238_length_11165	3147	4262	1116	forward		CD630_RS04295
gene	PUC_90_core_0238_length_11165	4543	5307	765	reverse		CD630_RS04300
gene	PUC_90_core_0238_length_11165	5744	6532	789	forward		CD630_RS04310
gene	PUC_90_core_0238_length_11165	6553	7293	741	forward		CD630_RS04315
gene	PUC_90_core_0238_length_11165	7469	7843	375	forward		CD630_RS04320
gene	PUC_90_core_0238_length_11165	7935	9395	1461	forward		CD630_RS04325
gene	PUC_90_core_0239_length_2559	475	2538	2064	forward		CD630_RS04335
gene	PUC_90_core_0241_length_8023	605	1420	816	forward		CD630_RS04340
gene	PUC_90_core_0241_length_8023	1448	2125	678	forward		CD630_RS04345
gene	PUC_90_core_0241_length_8023	2184	2906	723	forward		CD630_RS04350
gene	PUC_90_core_0241_length_8023	3554	4705	1152	forward		CD630_RS04355
thiI gene	PUC_90_core_0241_length_8023	4754	5926	1173	forward	thiI	CD630_RS04360
gene	PUC_90_core_0241_length_8023	7128	7769	642	forward		CD630_RS04370
pflA gene	PUC_90_core_0242_length_6421	103	837	735	reverse	pflA	CD630_RS04380
pflB gene	PUC_90_core_0242_length_6421	997	3228	2232	reverse	pflB	CD630_RS04385
gene	PUC_90_core_0242_length_6421	3587	4582	996	forward		CD630_RS04390
gene	PUC_90_core_0242_length_6421	4673	6286	1614	forward		CD630_RS04395
spoIIAA gene	PUC_90_core_0244_length_10038	1096	1431	336	forward	spoIIAA	CD630_RS04440
spoIIAB gene	PUC_90_core_0244_length_10038	1445	1873	429	forward	spoIIAB	CD630_RS04445
sigF gene	PUC_90_core_0244_length_10038	1896	2660	765	forward	sigF	CD630_RS04450
spoVAC gene	PUC_90_core_0244_length_10038	2940	3377	438	forward	spoVAC	CD630_RS04455
spoVAD gene	PUC_90_core_0244_length_10038	3544	4557	1014	forward	spoVAD	CD630_RS04460
spoVAE gene	PUC_90_core_0244_length_10038	4571	4933	363	forward	spoVAE	CD630_RS04465
gene	PUC_90_core_0244_length_10038	5116	6132	1017	forward		CD630_RS04470
gene	PUC_90_core_0244_length_10038	6507	7349	843	forward		CD630_RS04475
gene	PUC_90_core_0244_length_10038	7364	7828	465	forward		CD630_RS04480
gene	PUC_90_core_0244_length_10038	7842	8987	1146	forward		CD630_RS04485
gene	PUC_90_core_0244_length_10038	9031	9966	936	forward		CD630_RS04490
gene	PUC_90_core_0245_length_15275	90	2783	2694	reverse		CD630_RS04495
yunB gene	PUC_90_core_0245_length_15275	2997	3695	699	forward	yunB	CD630_RS04500
gene	PUC_90_core_0245_length_15275	3907	4914	1008	reverse		CD630_RS04505
gene	PUC_90_core_0245_length_15275	5142	6026	885	forward		CD630_RS04510
gene	PUC_90_core_0245_length_15275	6228	7778	1551	forward		CD630_RS04515
gene	PUC_90_core_0245_length_15275	7807	8454	648	forward		CD630_RS04520
gene	PUC_90_core_0245_length_15275	8596	8856	261	reverse		CD630_RS04525
hflX gene	PUC_90_core_0245_length_15275	9073	10356	1284	forward	hflX	CD630_RS04530
gene	PUC_90_core_0245_length_15275	10364	11041	678	forward		CD630_RS04535
gene	PUC_90_core_0245_length_15275	11127	11570	444	forward		CD630_RS04540
gene	PUC_90_core_0245_length_15275	11875	12519	645	forward		CD630_RS04545
gene	PUC_90_core_0245_length_15275	12605	12982	378	reverse		CD630_RS04550
gene	PUC_90_core_0245_length_15275	12982	13368	387	reverse		CD630_RS04555
nadE gene	PUC_90_core_0245_length_15275	13547	14302	756	forward	nadE	CD630_RS04560
gene	PUC_90_core_0245_length_15275	14385	15104	720	forward		CD630_RS04565
gene	PUC_90_core_0246_length_11493	581	1375	795	forward		CD630_RS04590
gene	PUC_90_core_0246_length_11493	1470	2810	1341	forward		CD630_RS04595
gene	PUC_90_core_0246_length_11493	2947	4179	1233	forward		CD630_RS04600
acrC gene	PUC_90_core_0246_length_11493	4219	5361	1143	forward	acrC	CD630_RS04605
gene	PUC_90_core_0246_length_11493	5372	6166	795	forward		CD630_RS04610
gene	PUC_90_core_0246_length_11493	6180	7199	1020	forward		CD630_RS04615
gene	PUC_90_core_0246_length_11493	7298	8674	1377	forward		CD630_RS04620
gene	PUC_90_core_0246_length_11493	9006	9350	345	reverse		CD630_RS04625
gene	PUC_90_core_0246_length_11493	9838	10848	1011	forward		CD630_RS04630
gene	PUC_90_core_0246_length_11493	10984	11472	489	forward		CD630_RS04635
gene	PUC_90_core_0247_length_2882	34	1962	1929	forward		CD630_RS04640
gene	PUC_90_core_0247_length_2882	2139	2549	411	forward		CD630_RS04645
gene	PUC_90_core_0247_length_2882	2571	2873	303	forward		CD630_RS04650
gene	PUC_90_core_0248_length_4329	54	746	693	reverse		CD630_RS04655
gene	PUC_90_core_0248_length_4329	772	1959	1188	reverse		CD630_RS04660
gene	PUC_90_core_0248_length_4329	2295	4094	1800	forward		CD630_RS04665
gene	PUC_90_core_0249_length_2336	20	1426	1407	forward		CD630_RS04675
gene	PUC_90_core_0249_length_2336	1454	2302	849	forward		CD630_RS04680
gene	PUC_90_core_0250_length_3459	95	631	537	forward		CD630_RS04710
gene	PUC_90_core_0250_length_3459	663	1052	390	forward		CD630_RS04715
gene	PUC_90_core_0250_length_3459	1089	1475	387	forward		CD630_RS04720
gene	PUC_90_core_0250_length_3459	1602	3044	1443	forward		CD630_RS04725
gene	PUC_90_core_0251_length_919	<1	690	>690	forward		CD630_RS04730
gene	PUC_90_core_0252_length_1315	140	>1315	>1176	forward		CD630_RS04735
gene	PUC_90_core_0253_length_8956	56	1183	1128	reverse		CD630_RS04740
nifV gene	PUC_90_core_0253_length_8956	1627	2820	1194	forward	nifV	CD630_RS04745
gene	PUC_90_core_0253_length_8956	2845	4770	1926	forward		CD630_RS04750
gene	PUC_90_core_0253_length_8956	4792	5787	996	forward		CD630_RS04755
gene	PUC_90_core_0253_length_8956	6137	6586	450	forward		CD630_RS04760
gene	PUC_90_core_0253_length_8956	6620	7114	495	forward		CD630_RS04765
gene	PUC_90_core_0253_length_8956	7211	7732	522	forward		CD630_RS04770
gene	PUC_90_core_0253_length_8956	7921	8232	312	forward		CD630_RS04775
gene	PUC_90_core_0253_length_8956	8260	8946	687	forward		CD630_RS04780
gene	PUC_90_core_0254_length_5674	97	981	885	forward		CD630_RS04785
gene	PUC_90_core_0254_length_5674	1080	2255	1176	forward		CD630_RS04790
gene	PUC_90_core_0254_length_5674	2383	3237	855	forward		CD630_RS04795
gene	PUC_90_core_0254_length_5674	3281	4516	1236	forward		CD630_RS04800
gene	PUC_90_core_0254_length_5674	4617	5558	942	forward		CD630_RS04805
gene	PUC_90_core_0255_length_2528	6	359	354	reverse		CD630_RS04810
gene	PUC_90_core_0255_length_2528	655	1566	912	forward		CD630_RS04815
gene	PUC_90_core_0255_length_2528	1826	2260	435	forward		CD630_RS04820
gene	PUC_90_core_0256_length_3123	<1	1287	>1287	forward		CD630_RS04825
gene	PUC_90_core_0256_length_3123	1371	2738	1368	forward		CD630_RS04830
gene	PUC_90_core_0256_length_3123	2773	2997	225	forward		CD630_RS04835
gene	PUC_90_core_0257_length_14467	177	575	399	reverse		CD630_RS04840
gene	PUC_90_core_0257_length_14467	578	1012	435	reverse		CD630_RS04845
gene	PUC_90_core_0257_length_14467	1339	2325	987	forward		CD630_RS04850
gene	PUC_90_core_0257_length_14467	2309	3220	912	forward		CD630_RS04855
gene	PUC_90_core_0257_length_14467	3333	4901	1569	forward		CD630_RS04860
gene	PUC_90_core_0257_length_14467	4976	6001	1026	forward		CD630_RS04865
gene	PUC_90_core_0257_length_14467	7297	8922	1626	forward		CD630_RS04875
gene	PUC_90_core_0257_length_14467	8938	9954	1017	forward		CD630_RS04880
gene	PUC_90_core_0257_length_14467	10170	10799	630	forward		CD630_RS04885
gene	PUC_90_core_0257_length_14467	10934	11260	327	forward		CD630_RS04890
gene	PUC_90_core_0257_length_14467	11276	12565	1290	forward		CD630_RS04895
gene	PUC_90_core_0257_length_14467	12589	12918	330	forward		CD630_RS04900
gene	PUC_90_core_0257_length_14467	13066	14394	1329	forward		CD630_RS04905
gene	PUC_90_core_0258_length_1136	249	1103	855	forward		CD630_RS04910
gene	PUC_90_core_0259_length_8555	352	801	450	forward		CD630_RS04920
gene	PUC_90_core_0259_length_8555	962	1891	930	reverse		CD630_RS04925
modA gene	PUC_90_core_0259_length_8555	2084	2896	813	forward	modA	CD630_RS04930
modB gene	PUC_90_core_0259_length_8555	3045	3728	684	forward	modB	CD630_RS04935
gene	PUC_90_core_0259_length_8555	3729	4805	1077	forward		CD630_RS04940
gene	PUC_90_core_0259_length_8555	4811	5368	558	forward		CD630_RS04945
gene	PUC_90_core_0259_length_8555	5532	6554	1023	reverse		CD630_RS04950
gene	PUC_90_core_0259_length_8555	6685	7440	756	reverse		CD630_RS04955
gene	PUC_90_core_0259_length_8555	7427	8329	903	reverse		CD630_RS04960
gene	PUC_90_core_0260_length_4027	1	756	756	reverse		CD630_RS04970
gene	PUC_90_core_0260_length_4027	743	1645	903	reverse		CD630_RS04975
gene	PUC_90_core_0260_length_4027	2444	4024	1581	forward		CD630_RS04980
gene	PUC_90_core_0261_length_1916	163	609	447	forward		CD630_RS04985
gene	PUC_90_core_0261_length_1916	630	1673	1044	forward		CD630_RS04990
gene	PUC_90_core_0263_length_9237	244	1404	1161	forward		CD630_RS04995
glgD gene	PUC_90_core_0263_length_9237	1406	2536	1131	forward	glgD	CD630_RS05000
glgA gene	PUC_90_core_0263_length_9237	2565	4007	1443	forward	glgA	CD630_RS05005
gene	PUC_90_core_0263_length_9237	4021	6441	2421	forward		CD630_RS05010
gene	PUC_90_core_0263_length_9237	6446	8311	1866	forward		CD630_RS05015
gene	PUC_90_core_0263_length_9237	8556	9209	654	forward		CD630_RS05020
gene	PUC_90_core_0264_length_4704	417	1892	1476	forward		CD630_RS05025
speD gene	PUC_90_core_0264_length_4704	1979	2392	414	forward	speD	CD630_RS05030
speE gene	PUC_90_core_0264_length_4704	2422	3273	852	forward	speE	CD630_RS05035
speB gene	PUC_90_core_0264_length_4704	3263	4141	879	forward	speB	CD630_RS05040
gene	PUC_90_core_0264_length_4704	4307	4507	201	reverse		CD630_RS05045
gene	PUC_90_core_0265_length_32177	139	1629	1491	forward		CD630_RS05050
gene	PUC_90_core_0265_length_32177	1909	3405	1497	forward		CD630_RS05055
gene	PUC_90_core_0265_length_32177	3539	4453	915	forward		CD630_RS05060
gene	PUC_90_core_0265_length_32177	4571	4762	192	forward		CD630_RS05065
gene	PUC_90_core_0265_length_32177	4985	5335	351	forward		CD630_RS05070
gene	PUC_90_core_0265_length_32177	5597	7102	1506	forward		CD630_RS05075
dinB gene	PUC_90_core_0265_length_32177	7492	8589	1098	forward	dinB	CD630_RS05080
gene	PUC_90_core_0265_length_32177	8852	9988	1137	forward		CD630_RS05085
gene	PUC_90_core_0265_length_32177	9981	11528	1548	forward		CD630_RS05090
gene	PUC_90_core_0265_length_32177	11862	12728	867	forward		CD630_RS05095
gene	PUC_90_core_0265_length_32177	12869	13522	654	forward		CD630_RS05100
gene	PUC_90_core_0265_length_32177	13455	14011	557	forward		CD630_RS05500
gene	PUC_90_core_0265_length_32177	14413	15633	1221	forward		CD630_RS05505
gene	PUC_90_core_0265_length_32177	15662	16549	888	forward		CD630_RS05510
gene	PUC_90_core_0265_length_32177	16583	17212	630	forward		CD630_RS05515
gene	PUC_90_core_0265_length_32177	17244	17681	438	forward		CD630_RS05520
gene	PUC_90_core_0265_length_32177	17931	19298	1368	forward		CD630_RS05525
gene	PUC_90_core_0265_length_32177	19507	20772	1266	forward		CD630_RS05530
gene	PUC_90_core_0265_length_32177	20890	21609	720	forward		CD630_RS05535
gene	PUC_90_core_0265_length_32177	21630	22076	447	forward		CD630_RS05540
leuA gene	PUC_90_core_0265_length_32177	22594	24336	1743	forward	leuA	CD630_RS05545
leuC gene	PUC_90_core_0265_length_32177	24293	25570	1278	forward	leuC	CD630_RS05550
leuD gene	PUC_90_core_0265_length_32177	25585	26076	492	forward	leuD	CD630_RS05555
leuB gene	PUC_90_core_0265_length_32177	26083	27153	1071	forward	leuB	CD630_RS05560
gene	PUC_90_core_0265_length_32177	27525	28031	507	forward		CD630_RS05565
gene	PUC_90_core_0265_length_32177	28404	29480	1077	forward		CD630_RS05570
gene	PUC_90_core_0265_length_32177	29720	30661	942	forward		CD630_RS05575
gene	PUC_90_core_0265_length_32177	30694	31944	1251	forward		CD630_RS05580
gene	PUC_90_core_0266_length_12108	453	3998	3546	forward		CD630_RS05585
gene	PUC_90_core_0266_length_12108	4183	6117	1935	forward		CD630_RS05590
gene	PUC_90_core_0266_length_12108	6223	7218	996	forward		CD630_RS05595
gene	PUC_90_core_0266_length_12108	7190	7975	786	forward		CD630_RS05600
gene	PUC_90_core_0266_length_12108	7963	8661	699	forward		CD630_RS05605
ybaK gene	PUC_90_core_0266_length_12108	8784	9257	474	forward	ybaK	CD630_RS05610
gene	PUC_90_core_0266_length_12108	9454	10293	840	forward		CD630_RS05615
gene	PUC_90_core_0266_length_12108	10306	10854	549	forward		CD630_RS05620
gene	PUC_90_core_0266_length_12108	10920	12101	1182	forward		CD630_RS05625
gene	PUC_90_core_0267_length_466	96	359	264	forward		CD630_RS05635
gene	PUC_90_core_0268_length_17621	17	859	843	reverse		CD630_RS05640
gene	PUC_90_core_0268_length_17621	1154	1888	735	forward		CD630_RS05645
nagA gene	PUC_90_core_0268_length_17621	1898	3031	1134	forward	nagA	CD630_RS05650
nagB gene	PUC_90_core_0268_length_17621	3130	3879	750	forward	nagB	CD630_RS05655
gene	PUC_90_core_0268_length_17621	4054	4326	273	forward		CD630_RS05660
gene	PUC_90_core_0268_length_17621	4986	5690	705	forward		CD630_RS05665
gene	PUC_90_core_0268_length_17621	5692	7179	1488	forward		CD630_RS05670
gene	PUC_90_core_0268_length_17621	7738	8997	1260	forward		CD630_RS05675
gene	PUC_90_core_0268_length_17621	9360	10190	831	reverse		CD630_RS05680
gene	PUC_90_core_0268_length_17621	10263	11990	1728	forward		CD630_RS05685
gene	PUC_90_core_0268_length_17621	12027	13889	1863	forward		CD630_RS05690
gene	PUC_90_core_0268_length_17621	14222	14911	690	forward		CD630_RS05695
gene	PUC_90_core_0268_length_17621	15019	15693	675	forward		CD630_RS05700
gene	PUC_90_core_0268_length_17621	15710	17617	1908	forward		CD630_RS05705
gene	PUC_90_core_0269_length_825	64	753	690	forward		CD630_RS05710
gene	PUC_90_core_0270_length_4617	348	887	540	forward		CD630_RS05715
potA gene	PUC_90_core_0270_length_4617	906	1949	1044	forward	potA	CD630_RS05720
gene	PUC_90_core_0270_length_4617	1951	2787	837	forward		CD630_RS05725
gene	PUC_90_core_0270_length_4617	2892	3566	675	forward		CD630_RS05730
gene	PUC_90_core_0270_length_4617	3566	>4617	>1052	forward		CD630_RS05735
gene	PUC_90_core_0271_length_16818	140	988	849	forward		CD630_RS05740
gene	PUC_90_core_0271_length_16818	978	2642	1665	forward		CD630_RS05745
gene	PUC_90_core_0271_length_16818	2691	3947	1257	forward		CD630_RS05750
gene	PUC_90_core_0271_length_16818	3970	6051	2082	forward		CD630_RS05755
gene	PUC_90_core_0271_length_16818	6100	7173	1074	forward		CD630_RS05760
wecB gene	PUC_90_core_0271_length_16818	7227	8351	1125	forward	wecB	CD630_RS05765
gene	PUC_90_core_0271_length_16818	8429	9403	975	forward		CD630_RS05770
gene	PUC_90_core_0271_length_16818	11338	14236	2899	forward		CD630_RS05780
gene	PUC_90_core_0271_length_16818	14801	>16818	>2018	forward		CD630_RS05795
gene	PUC_90_core_0272_length_24691	103	2115	2013	forward		CD630_RS05800
gene	PUC_90_core_0272_length_24691	2357	4270	1914	forward		CD630_RS05805
gene	PUC_90_core_0272_length_24691	4263	6482	2220	forward		CD630_RS05810
gene	PUC_90_core_0272_length_24691	6591	7421	831	forward		CD630_RS05815
addB gene	PUC_90_core_0272_length_24691	7411	10878	3468	forward	addB	CD630_RS05820
addA gene	PUC_90_core_0272_length_24691	10878	14705	3828	forward	addA	CD630_RS05825
gene	PUC_90_core_0272_length_24691	14751	15962	1212	forward		CD630_RS05830
gene	PUC_90_core_0272_length_24691	15949	19476	3528	forward		CD630_RS05835
gene	PUC_90_core_0272_length_24691	19607	20860	1254	forward		CD630_RS05840
ytvI gene	PUC_90_core_0272_length_24691	21009	22061	1053	forward	ytvI	CD630_RS05845
pepT gene	PUC_90_core_0272_length_24691	22151	23377	1227	forward	pepT	CD630_RS05850
gene	PUC_90_core_0272_length_24691	23584	24636	1053	forward		CD630_RS05855
yfcE gene	PUC_90_core_0273_length_25529	144	713	570	reverse	yfcE	CD630_RS05860
gene	PUC_90_core_0273_length_25529	738	1538	801	reverse		CD630_RS05865
gene	PUC_90_core_0273_length_25529	1673	2533	861	forward		CD630_RS05870
gene	PUC_90_core_0273_length_25529	2533	3219	687	forward		CD630_RS05875
gene	PUC_90_core_0273_length_25529	3271	3813	543	forward		CD630_RS05880
gene	PUC_90_core_0273_length_25529	3892	4359	468	forward		CD630_RS05885
gene	PUC_90_core_0273_length_25529	5068	6204	1137	forward		CD630_RS05890
gene	PUC_90_core_0273_length_25529	6263	7045	783	forward		CD630_RS05895
gene	PUC_90_core_0273_length_25529	7064	8074	1011	forward		CD630_RS05900
gene	PUC_90_core_0273_length_25529	8093	8890	798	forward		CD630_RS05905
gene	PUC_90_core_0273_length_25529	8988	9833	846	forward		CD630_RS05910
gene	PUC_90_core_0273_length_25529	9920	11095	1176	forward		CD630_RS05915
gene	PUC_90_core_0273_length_25529	11291	12193	903	forward		CD630_RS05920
gene	PUC_90_core_0273_length_25529	12207	13211	1005	forward		CD630_RS05925
acpP gene	PUC_90_core_0273_length_25529	13355	13582	228	reverse	acpP	CD630_RS05930
gene	PUC_90_core_0273_length_25529	13754	14179	426	forward		CD630_RS05935
gene	PUC_90_core_0273_length_25529	14227	14433	207	forward		CD630_RS05940
gene	PUC_90_core_0273_length_25529	14615	14794	180	forward		CD630_RS05945
gene	PUC_90_core_0273_length_25529	14828	15028	201	forward		CD630_RS05950
ccpA gene	PUC_90_core_0273_length_25529	15275	16297	1023	forward	ccpA	CD630_RS05955
gene	PUC_90_core_0273_length_25529	16420	16818	399	reverse		CD630_RS05960
gene	PUC_90_core_0273_length_25529	17030	17935	906	forward		CD630_RS05965
ssrS gene	PUC_90_core_0273_length_25529	18050	18230	181	forward	ssrS	CD630_RS05970
cdeC gene	PUC_90_core_0273_length_25529	18413	19630	1218	forward	cdeC	CD630_RS05975
gene	PUC_90_core_0273_length_25529	19730	21052	1323	reverse		CD630_RS05980
gene	PUC_90_core_0273_length_25529	21103	21897	795	reverse		CD630_RS05985
gene	PUC_90_core_0273_length_25529	22007	23452	1446	forward		CD630_RS05990
gene	PUC_90_core_0273_length_25529	23481	23690	210	forward		CD630_RS05995
gene	PUC_90_core_0273_length_25529	23710	25104	1395	forward		CD630_RS06000
gene	PUC_90_core_0274_length_28231	604	1017	414	forward		CD630_RS06010
gene	PUC_90_core_0274_length_28231	1021	1764	744	forward		CD630_RS06015
gene	PUC_90_core_0274_length_28231	1764	2234	471	forward		CD630_RS06020
gene	PUC_90_core_0274_length_28231	2251	3009	759	forward		CD630_RS06025
gene	PUC_90_core_0274_length_28231	2993	3835	843	forward		CD630_RS06030
gene	PUC_90_core_0274_length_28231	3995	4900	906	reverse		CD630_RS06035
gene	PUC_90_core_0274_length_28231	5262	5996	735	forward		CD630_RS06040
gene	PUC_90_core_0274_length_28231	6207	7388	1182	forward		CD630_RS06045
mobB gene	PUC_90_core_0274_length_28231	7411	7944	534	forward	mobB	CD630_RS06050
gene	PUC_90_core_0274_length_28231	8063	8338	276	forward		CD630_RS06055
gene	PUC_90_core_0274_length_28231	8593	10293	1701	forward		CD630_RS06060
gene	PUC_90_core_0274_length_28231	10656	11843	1188	forward		CD630_RS06065
gene	PUC_90_core_0274_length_28231	11903	13066	1164	forward		CD630_RS06070
zupT gene	PUC_90_core_0274_length_28231	13217	14020	804	forward	zupT	CD630_RS06075
gene	PUC_90_core_0274_length_28231	14125	14676	552	forward		CD630_RS06080
rgbR gene	PUC_90_core_0274_length_28231	14926	15639	714	forward	rgbR	CD630_RS06085
gene	PUC_90_core_0274_length_28231	15633	17018	1386	forward		CD630_RS06090
gene	PUC_90_core_0274_length_28231	17253	17942	690	forward		CD630_RS06260
gene	PUC_90_core_0274_length_28231	18163	20535	2373	forward		CD630_RS06265
gene	PUC_90_core_0274_length_28231	20550	21452	903	forward		CD630_RS06270
gene	PUC_90_core_0274_length_28231	21472	22023	552	forward		CD630_RS06275
gene	PUC_90_core_0274_length_28231	22187	23059	873	forward		CD630_RS06280
gene	PUC_90_core_0274_length_28231	23223	24203	981	forward		CD630_RS06285
gene	PUC_90_core_0274_length_28231	24705	24926	222	forward		CD630_RS06290
gene	PUC_90_core_0274_length_28231	25432	26301	870	forward		CD630_RS06295
gene	PUC_90_core_0274_length_28231	26527	27393	867	forward		CD630_RS06300
gene	PUC_90_core_0274_length_28231	27585	27782	198	forward		CD630_RS06305
gene	PUC_90_core_0274_length_28231	27785	28228	444	forward		CD630_RS06310
polA gene	PUC_90_core_0275_length_25751	193	2841	2649	forward	polA	CD630_RS06320
coaE gene	PUC_90_core_0275_length_25751	2850	3452	603	forward	coaE	CD630_RS06325
gene	PUC_90_core_0275_length_25751	3445	3999	555	forward		CD630_RS06330
gene	PUC_90_core_0275_length_25751	3999	5714	1716	forward		CD630_RS06335
gene	PUC_90_core_0275_length_25751	5787	5999	213	forward		CD630_RS06340
gene	PUC_90_core_0275_length_25751	6200	6799	600	forward		CD630_RS06345
gene	PUC_90_core_0275_length_25751	7027	7398	372	forward		CD630_RS06350
gene	PUC_90_core_0275_length_25751	7530	8804	1275	forward		CD630_RS06355
gene	PUC_90_core_0275_length_25751	8915	9859	945	forward		CD630_RS06360
rsxC gene	PUC_90_core_0275_length_25751	10075	11412	1338	forward	rsxC	CD630_RS06365
gene	PUC_90_core_0275_length_25751	11435	12412	978	forward		CD630_RS06370
gene	PUC_90_core_0275_length_25751	12412	12981	570	forward		CD630_RS06375
gene	PUC_90_core_0275_length_25751	12994	13587	594	forward		CD630_RS06380
rsxA gene	PUC_90_core_0275_length_25751	13602	14177	576	forward	rsxA	CD630_RS06385
gene	PUC_90_core_0275_length_25751	14193	15164	972	forward		CD630_RS06390
gene	PUC_90_core_0275_length_25751	15359	15943	585	forward		CD630_RS06395
radC gene	PUC_90_core_0275_length_25751	15940	16647	708	forward	radC	CD630_RS06400
gene	PUC_90_core_0275_length_25751	16768	17778	1011	forward		CD630_RS06405
mreC gene	PUC_90_core_0275_length_25751	17788	18681	894	forward	mreC	CD630_RS06410
mreD gene	PUC_90_core_0275_length_25751	18696	19184	489	forward	mreD	CD630_RS06415
gene	PUC_90_core_0275_length_25751	19196	22174	2979	forward		CD630_RS06420
gene	PUC_90_core_0275_length_25751	22272	22955	684	forward		CD630_RS06425
minD gene	PUC_90_core_0275_length_25751	22979	23776	798	forward	minD	CD630_RS06430
minE gene	PUC_90_core_0275_length_25751	23794	24078	285	forward	minE	CD630_RS06435
rodA gene	PUC_90_core_0275_length_25751	24163	25293	1131	forward	rodA	CD630_RS06440
gene	PUC_90_core_0275_length_25751	25334	25747	414	forward		CD630_RS06445
gene	PUC_90_core_0279_length_19468	38	1231	1194	reverse		CD630_RS06465
gene	PUC_90_core_0279_length_19468	1550	3394	1845	forward		CD630_RS06470
gene	PUC_90_core_0279_length_19468	3396	4097	702	forward		CD630_RS06475
gene	PUC_90_core_0279_length_19468	4115	5536	1422	forward		CD630_RS06480
rplU gene	PUC_90_core_0279_length_19468	5637	5948	312	forward	rplU	CD630_RS06485
gene	PUC_90_core_0279_length_19468	5963	6280	318	forward		CD630_RS06490
rpmA gene	PUC_90_core_0279_length_19468	6294	6584	291	forward	rpmA	CD630_RS06495
obgE gene	PUC_90_core_0279_length_19468	6695	7972	1278	forward	obgE	CD630_RS06500
gene	PUC_90_core_0279_length_19468	8024	8392	369	forward		CD630_RS06505
gene	PUC_90_core_0279_length_19468	8693	9898	1206	forward		CD630_RS06510
gene	PUC_90_core_0279_length_19468	10099	10665	567	reverse		CD630_RS06515
gene	PUC_90_core_0279_length_19468	10945	12204	1260	reverse		CD630_RS06520
gene	PUC_90_core_0279_length_19468	12329	13042	714	forward		CD630_RS06525
larA gene	PUC_90_core_0279_length_19468	13160	14434	1275	forward	larA	CD630_RS06530
gene	PUC_90_core_0279_length_19468	14451	15239	789	forward		CD630_RS06535
gene	PUC_90_core_0279_length_19468	15253	16473	1221	forward		CD630_RS06540
gene	PUC_90_core_0279_length_19468	16484	17875	1392	forward		CD630_RS06545
gene	PUC_90_core_0279_length_19468	18138	19418	1281	reverse		CD630_RS06550
gene	PUC_90_core_0280_length_11791	142	1338	1197	forward		CD630_RS06555
gene	PUC_90_core_0280_length_11791	1431	1955	525	forward		CD630_RS06560
rpmF gene	PUC_90_core_0280_length_11791	1980	2156	177	forward	rpmF	CD630_RS06565
fapR gene	PUC_90_core_0280_length_11791	2363	2920	558	forward	fapR	CD630_RS06570
plsX gene	PUC_90_core_0280_length_11791	2931	3953	1023	forward	plsX	CD630_RS06575
gene	PUC_90_core_0280_length_11791	3979	4965	987	forward		CD630_RS06580
fabK gene	PUC_90_core_0280_length_11791	5074	6003	930	forward	fabK	CD630_RS06585
fabD gene	PUC_90_core_0280_length_11791	6019	6969	951	forward	fabD	CD630_RS06590
fabG gene	PUC_90_core_0280_length_11791	6969	7718	750	forward	fabG	CD630_RS06595
acpP gene	PUC_90_core_0280_length_11791	7772	7996	225	forward	acpP	CD630_RS06600
fabF gene	PUC_90_core_0280_length_11791	8025	9263	1239	forward	fabF	CD630_RS06605
gene	PUC_90_core_0280_length_11791	9489	11207	1719	forward		CD630_RS06610
gene	PUC_90_core_0281_length_3217	1454	1699	246	forward		CD630_RS06620
gene	PUC_90_core_0281_length_3217	1734	2459	726	forward		CD630_RS06625
gene	PUC_90_core_0282_length_38596	357	896	540	forward		CD630_RS06635
gene	PUC_90_core_0282_length_38596	985	2970	1986	forward		CD630_RS06640
spoIIIAA gene	PUC_90_core_0282_length_38596	3194	4162	969	forward	spoIIIAA	CD630_RS06645
gene	PUC_90_core_0282_length_38596	4152	4673	522	forward		CD630_RS06650
spoIIIAC gene	PUC_90_core_0282_length_38596	4690	4887	198	forward	spoIIIAC	CD630_RS06655
spoIIIAD gene	PUC_90_core_0282_length_38596	4912	5289	378	forward	spoIIIAD	CD630_RS06660
spoIIIAE gene	PUC_90_core_0282_length_38596	5374	6579	1206	forward	spoIIIAE	CD630_RS06665
gene	PUC_90_core_0282_length_38596	6639	7256	618	forward		CD630_RS06670
gene	PUC_90_core_0282_length_38596	7268	7822	555	forward		CD630_RS06675
gene	PUC_90_core_0282_length_38596	7849	8538	690	forward		CD630_RS06680
gene	PUC_90_core_0282_length_38596	8648	9010	363	forward		CD630_RS06685
nusB gene	PUC_90_core_0282_length_38596	9095	9601	507	forward	nusB	CD630_RS06690
gene	PUC_90_core_0282_length_38596	9585	10655	1071	forward		CD630_RS06695
xseA gene	PUC_90_core_0282_length_38596	10652	11857	1206	forward	xseA	CD630_RS06700
xseB gene	PUC_90_core_0282_length_38596	11859	12074	216	forward	xseB	CD630_RS06705
gene	PUC_90_core_0282_length_38596	12077	12964	888	forward		CD630_RS06710
gene	PUC_90_core_0282_length_38596	12994	13431	438	forward		CD630_RS06715
dxs gene	PUC_90_core_0282_length_38596	13465	15330	1866	forward	dxs	CD630_RS06720
gene	PUC_90_core_0282_length_38596	15463	16275	813	forward		CD630_RS06725
recN gene	PUC_90_core_0282_length_38596	16295	17974	1680	forward	recN	CD630_RS06730
gene	PUC_90_core_0282_length_38596	18189	19055	867	forward		CD630_RS06735
gene	PUC_90_core_0282_length_38596	19148	19639	492	reverse		CD630_RS06740
gene	PUC_90_core_0282_length_38596	19700	20140	441	reverse		CD630_RS06745
gene	PUC_90_core_0282_length_38596	20301	21359	1059	forward		CD630_RS06750
spo0A gene	PUC_90_core_0282_length_38596	21516	22325	810	forward	spo0A	CD630_RS06755
steA gene	PUC_90_core_0282_length_38596	22738	23859	1122	forward	steA	CD630_RS06760
gene	PUC_90_core_0282_length_38596	23877	24752	876	forward		CD630_RS06765
gene	PUC_90_core_0282_length_38596	24776	25468	693	forward		CD630_RS06770
gene	PUC_90_core_0282_length_38596	25476	26300	825	forward		CD630_RS06775
gene	PUC_90_core_0282_length_38596	26305	27372	1068	forward		CD630_RS06780
gene	PUC_90_core_0282_length_38596	27374	27910	537	forward		CD630_RS06785
gene	PUC_90_core_0282_length_38596	27978	28583	606	forward		CD630_RS06790
gene	PUC_90_core_0282_length_38596	28595	29509	915	forward		CD630_RS06795
gene	PUC_90_core_0282_length_38596	29551	30723	1173	forward		CD630_RS06800
gene	PUC_90_core_0282_length_38596	30770	31582	813	forward		CD630_RS06805
gene	PUC_90_core_0282_length_38596	31786	33111	1326	forward		CD630_RS06810
mltG gene	PUC_90_core_0282_length_38596	33324	34403	1080	forward	mltG	CD630_RS06815
gene	PUC_90_core_0282_length_38596	34575	35249	675	forward		CD630_RS06820
gene	PUC_90_core_0282_length_38596	35236	36483	1248	forward		CD630_RS06825
gene	PUC_90_core_0282_length_38596	36555	38219	1665	forward		CD630_RS06830
gene	PUC_90_core_0282_length_38596	38316	>38596	>281	reverse		CD630_RS06835
gene	PUC_90_core_0285_length_20978	<1	359	>359	reverse		CD630_RS06905
gene	PUC_90_core_0285_length_20978	926	1288	363	forward		CD630_RS06910
gene	PUC_90_core_0285_length_20978	1272	1979	708	forward		CD630_RS06915
gene	PUC_90_core_0285_length_20978	1999	2418	420	forward		CD630_RS06920
gene	PUC_90_core_0285_length_20978	2408	2932	525	forward		CD630_RS06925
efp gene	PUC_90_core_0285_length_20978	3244	3801	558	forward	efp	CD630_RS06930
gene	PUC_90_core_0285_length_20978	3893	4348	456	forward		CD630_RS06935
rnc gene	PUC_90_core_0285_length_20978	4511	5221	711	forward	rnc	CD630_RS06940
gene	PUC_90_core_0285_length_20978	5275	6345	1071	forward		CD630_RS06945
smc gene	PUC_90_core_0285_length_20978	6373	9927	3555	forward	smc	CD630_RS06950
ftsY gene	PUC_90_core_0285_length_20978	9954	11234	1281	forward	ftsY	CD630_RS06955
gene	PUC_90_core_0285_length_20978	11337	11705	369	forward		CD630_RS06960
ffh gene	PUC_90_core_0285_length_20978	11702	13054	1353	forward	ffh	CD630_RS06965
rpsP gene	PUC_90_core_0285_length_20978	13092	13364	273	forward	rpsP	CD630_RS06970
gene	PUC_90_core_0285_length_20978	13429	13656	228	forward		CD630_RS06975
rimM gene	PUC_90_core_0285_length_20978	13764	14279	516	forward	rimM	CD630_RS06980
trmD gene	PUC_90_core_0285_length_20978	14288	14983	696	forward	trmD	CD630_RS06985
rplS gene	PUC_90_core_0285_length_20978	15168	15518	351	forward	rplS	CD630_RS06990
ylqF gene	PUC_90_core_0285_length_20978	15839	16735	897	forward	ylqF	CD630_RS06995
brnQ gene	PUC_90_core_0285_length_20978	17124	18416	1293	forward	brnQ	CD630_RS07000
brnQ gene	PUC_90_core_0285_length_20978	19535	20827	1293	forward	brnQ	CD630_RS07005
gene	PUC_90_core_0286_length_63849	233	2422	2190	forward		CD630_RS07010
gene	PUC_90_core_0286_length_63849	2490	3257	768	forward		CD630_RS07015
gene	PUC_90_core_0286_length_63849	3315	4331	1017	forward		CD630_RS07020
gene	PUC_90_core_0286_length_63849	4397	4645	249	forward		CD630_RS07025
gene	PUC_90_core_0286_length_63849	4821	5318	498	reverse		CD630_RS07030
gene	PUC_90_core_0286_length_63849	5562	6626	1065	reverse		CD630_RS07035
gene	PUC_90_core_0286_length_63849	6629	7726	1098	reverse		CD630_RS07040
gene	PUC_90_core_0286_length_63849	7740	8675	936	reverse		CD630_RS07045
gene	PUC_90_core_0286_length_63849	8804	9451	648	reverse		CD630_RS07050
gene	PUC_90_core_0286_length_63849	9444	10607	1164	reverse		CD630_RS07055
gene	PUC_90_core_0286_length_63849	10792	11136	345	forward		CD630_RS07060
gene	PUC_90_core_0286_length_63849	11167	12768	1602	forward		CD630_RS07065
dprA gene	PUC_90_core_0286_length_63849	12787	13887	1101	forward	dprA	CD630_RS07070
topA gene	PUC_90_core_0286_length_63849	13920	16007	2088	forward	topA	CD630_RS07075
codY gene	PUC_90_core_0286_length_63849	16172	16957	786	forward	codY	CD630_RS07080
gene	PUC_90_core_0286_length_63849	17064	18329	1266	forward		CD630_RS07085
gene	PUC_90_core_0286_length_63849	18360	19130	771	forward		CD630_RS07090
gene	PUC_90_core_0286_length_63849	19239	19685	447	forward		CD630_RS07095
nifS gene	PUC_90_core_0286_length_63849	19703	20896	1194	forward	nifS	CD630_RS07100
nifU gene	PUC_90_core_0286_length_63849	20950	21390	441	forward	nifU	CD630_RS07105
mnmA gene	PUC_90_core_0286_length_63849	21679	22758	1080	forward	mnmA	CD630_RS07110
alaS gene	PUC_90_core_0286_length_63849	23207	25846	2640	forward	alaS	CD630_RS07115
gene	PUC_90_core_0286_length_63849	25895	26128	234	forward		CD630_RS07120
gene	PUC_90_core_0286_length_63849	26138	28309	2172	forward		CD630_RS07125
ruvX gene	PUC_90_core_0286_length_63849	28515	28940	426	forward	ruvX	CD630_RS07130
gene	PUC_90_core_0286_length_63849	29018	29305	288	forward		CD630_RS07135
gene	PUC_90_core_0286_length_63849	29587	30045	459	forward		CD630_RS07140
gene	PUC_90_core_0286_length_63849	30162	30899	738	reverse		CD630_RS07145
gene	PUC_90_core_0286_length_63849	31122	32792	1671	forward		CD630_RS07150
gene	PUC_90_core_0286_length_63849	32998	33198	201	forward		CD630_RS07155
gene	PUC_90_core_0286_length_63849	33252	34415	1164	forward		CD630_RS07160
gene	PUC_90_core_0286_length_63849	34626	35048	423	reverse		CD630_RS07165
gene	PUC_90_core_0286_length_63849	35069	35905	837	reverse		CD630_RS07170
gene	PUC_90_core_0286_length_63849	36203	36799	597	forward		CD630_RS07175
gene	PUC_90_core_0286_length_63849	36829	37548	720	forward		CD630_RS07180
scpB gene	PUC_90_core_0286_length_63849	37550	38089	540	forward	scpB	CD630_RS07185
gene	PUC_90_core_0286_length_63849	38251	38880	630	forward		CD630_RS07190
ytfJ gene	PUC_90_core_0286_length_63849	38834	39262	429	forward	ytfJ	CD630_RS07195
gene	PUC_90_core_0286_length_63849	39510	39950	441	forward		CD630_RS07200
gene	PUC_90_core_0286_length_63849	39966	41417	1452	forward		CD630_RS07205
gene	PUC_90_core_0286_length_63849	41508	42176	669	reverse		CD630_RS07210
gene	PUC_90_core_0286_length_63849	42760	43080	321	reverse		CD630_RS07215
gene	PUC_90_core_0286_length_63849	43200	43937	738	reverse		CD630_RS07220
acd gene	PUC_90_core_0286_length_63849	44152	45975	1824	forward	acd	CD630_RS07225
gene	PUC_90_core_0286_length_63849	46190	50488	4299	forward		CD630_RS07230
rimP gene	PUC_90_core_0286_length_63849	50692	51153	462	forward	rimP	CD630_RS07235
nusA gene	PUC_90_core_0286_length_63849	51183	52337	1155	forward	nusA	CD630_RS07240
gene	PUC_90_core_0286_length_63849	52350	52625	276	forward		CD630_RS07245
gene	PUC_90_core_0286_length_63849	52615	52926	312	forward		CD630_RS07250
infB gene	PUC_90_core_0286_length_63849	52948	54888	1941	forward	infB	CD630_RS07255
rbfA gene	PUC_90_core_0286_length_63849	54931	55311	381	forward	rbfA	CD630_RS07260
gene	PUC_90_core_0286_length_63849	55301	55972	672	forward		CD630_RS07265
tnpB gene	PUC_90_core_0286_length_63849	56618	57727	1110	forward	tnpB	CD630_RS07270
gene	PUC_90_core_0286_length_63849	57881	58150	270	forward		CD630_RS07275
truB gene	PUC_90_core_0286_length_63849	58163	59068	906	forward	truB	CD630_RS07280
gene	PUC_90_core_0286_length_63849	59199	60128	930	forward		CD630_RS07285
rpsO gene	PUC_90_core_0286_length_63849	60232	60489	258	forward	rpsO	CD630_RS07290
gene	PUC_90_core_0286_length_63849	60729	61574	846	forward		CD630_RS07295
pnp gene	PUC_90_core_0286_length_63849	61699	63810	2112	forward	pnp	CD630_RS07300
gene	PUC_90_core_0287_length_13206	77	820	744	forward		CD630_RS07305
gene	PUC_90_core_0287_length_13206	978	2225	1248	forward		CD630_RS07310
gene	PUC_90_core_0287_length_13206	2260	2505	246	forward		CD630_RS07315
dapG gene	PUC_90_core_0287_length_13206	2515	3738	1224	forward	dapG	CD630_RS07320
gene	PUC_90_core_0287_length_13206	3851	4585	735	forward		CD630_RS07325
gene	PUC_90_core_0287_length_13206	4708	7119	2412	forward		CD630_RS07330
mnmH gene	PUC_90_core_0287_length_13206	7122	8180	1059	forward	mnmH	CD630_RS07335
rimO gene	PUC_90_core_0287_length_13206	8174	9508	1335	forward	rimO	CD630_RS07340
pgsA gene	PUC_90_core_0287_length_13206	9495	10037	543	forward	pgsA	CD630_RS07345
recA gene	PUC_90_core_0287_length_13206	10325	11371	1047	forward	recA	CD630_RS07350
rny gene	PUC_90_core_0287_length_13206	11526	13088	1563	forward	rny	CD630_RS07355
gene	PUC_90_core_0289_length_6209	167	1948	1782	forward		CD630_RS07360
lepB gene	PUC_90_core_0289_length_6209	2030	2560	531	reverse	lepB	CD630_RS07365
gene	PUC_90_core_0289_length_6209	2600	3424	825	reverse		CD630_RS07370
gene	PUC_90_core_0289_length_6209	3681	4589	909	forward		CD630_RS07375
purB gene	PUC_90_core_0289_length_6209	4733	6178	1446	forward	purB	CD630_RS07380
gene	PUC_90_core_0290_length_801	262	714	453	forward		CD630_RS07385
gene	PUC_90_core_0291_length_13502	82	1278	1197	reverse		CD630_RS07405
galT gene	PUC_90_core_0291_length_13502	1663	2613	951	forward	galT	CD630_RS07410
gene	PUC_90_core_0291_length_13502	2774	3526	753	forward		CD630_RS07415
gene	PUC_90_core_0291_length_13502	3618	4394	777	reverse		CD630_RS07420
gene	PUC_90_core_0291_length_13502	4709	6607	1899	forward		CD630_RS07425
gene	PUC_90_core_0291_length_13502	6735	7856	1122	reverse		CD630_RS07430
gene	PUC_90_core_0291_length_13502	8055	8387	333	forward		CD630_RS07435
gene	PUC_90_core_0291_length_13502	8380	9432	1053	forward		CD630_RS07440
gene	PUC_90_core_0291_length_13502	9425	10495	1071	forward		CD630_RS07445
gene	PUC_90_core_0291_length_13502	10597	11133	537	forward		CD630_RS07450
gene	PUC_90_core_0291_length_13502	11249	11956	708	forward		CD630_RS07455
gene	PUC_90_core_0291_length_13502	11958	12674	717	forward		CD630_RS07460
gene	PUC_90_core_0291_length_13502	12676	13434	759	forward		CD630_RS07465
gene	PUC_90_core_0292_length_13131	<1	1285	>1285	forward		CD630_RS07470
gene	PUC_90_core_0292_length_13131	1361	2182	822	reverse		CD630_RS07475
gene	PUC_90_core_0292_length_13131	2433	3587	1155	forward		CD630_RS07480
gene	PUC_90_core_0292_length_13131	3770	3970	201	forward		CD630_RS07485
gene	PUC_90_core_0292_length_13131	4391	4819	429	forward		CD630_RS07490
gene	PUC_90_core_0292_length_13131	4962	5717	756	reverse		CD630_RS07495
gene	PUC_90_core_0292_length_13131	6418	6924	507	reverse		CD630_RS07500
gene	PUC_90_core_0292_length_13131	7006	7326	321	reverse		CD630_RS07505
gene	PUC_90_core_0292_length_13131	7495	7692	198	forward		CD630_RS07510
gene	PUC_90_core_0292_length_13131	7797	8237	441	forward		CD630_RS07515
gene	PUC_90_core_0292_length_13131	8486	8929	444	forward		CD630_RS07520
gene	PUC_90_core_0292_length_13131	8934	9998	1065	forward		CD630_RS07525
gene	PUC_90_core_0292_length_13131	10012	10440	429	forward		CD630_RS07530
gene	PUC_90_core_0292_length_13131	10554	11000	447	forward		CD630_RS07535
gene	PUC_90_core_0293_length_5965	238	660	423	forward		CD630_RS07545
gene	PUC_90_core_0293_length_5965	942	2471	1530	forward		CD630_RS07550
gene	PUC_90_core_0293_length_5965	2487	2813	327	forward		CD630_RS07555
gene	PUC_90_core_0293_length_5965	2813	3241	429	forward		CD630_RS07560
gene	PUC_90_core_0293_length_5965	3234	4286	1053	forward		CD630_RS07565
gene	PUC_90_core_0293_length_5965	4283	4981	699	forward		CD630_RS07570
gene	PUC_90_core_0293_length_5965	4982	5965	984	forward		CD630_RS07575
gene	PUC_90_core_0294_length_35105	269	622	354	forward		CD630_RS07585
gene	PUC_90_core_0294_length_35105	885	1145	261	forward		CD630_RS07590
gene	PUC_90_core_0294_length_35105	1352	1726	375	reverse		CD630_RS07595
gene	PUC_90_core_0294_length_35105	2035	2454	420	reverse		CD630_RS07600
gene	PUC_90_core_0294_length_35105	2753	2962	210	forward		CD630_RS07605
gene	PUC_90_core_0294_length_35105	2994	3203	210	forward		CD630_RS07610
gene	PUC_90_core_0294_length_35105	3420	3818	399	reverse		CD630_RS07615
gene	PUC_90_core_0294_length_35105	4239	6731	2493	reverse		CD630_RS07620
gene	PUC_90_core_0294_length_35105	6745	7287	543	reverse		CD630_RS07625
glpK gene	PUC_90_core_0294_length_35105	7531	9045	1515	forward	glpK	CD630_RS07630
gene	PUC_90_core_0294_length_35105	9159	9788	630	reverse		CD630_RS07635
gene	PUC_90_core_0294_length_35105	10376	11167	792	forward		CD630_RS07640
gene	PUC_90_core_0294_length_35105	11196	12416	1221	forward		CD630_RS07645
pxpB gene	PUC_90_core_0294_length_35105	12436	13131	696	forward	pxpB	CD630_RS07650
gene	PUC_90_core_0294_length_35105	13161	14147	987	forward		CD630_RS07655
gene	PUC_90_core_0294_length_35105	14342	14734	393	reverse		CD630_RS07660
gene	PUC_90_core_0294_length_35105	15260	16327	1068	forward		CD630_RS07665
gene	PUC_90_core_0294_length_35105	16346	17506	1161	forward		CD630_RS07670
gene	PUC_90_core_0294_length_35105	17519	19615	2097	forward		CD630_RS07675
gene	PUC_90_core_0294_length_35105	19774	20118	345	reverse		CD630_RS07680
gene	PUC_90_core_0294_length_35105	20410	21300	891	forward		CD630_RS07685
gene	PUC_90_core_0294_length_35105	21518	22804	1287	forward		CD630_RS07690
gene	PUC_90_core_0294_length_35105	23360	24154	795	reverse		CD630_RS07700
gene	PUC_90_core_0294_length_35105	24720	25196	477	reverse		CD630_RS07705
gene	PUC_90_core_0294_length_35105	25297	26466	1170	reverse		CD630_RS07710
gene	PUC_90_core_0294_length_35105	26629	27492	864	forward		CD630_RS07715
gene	PUC_90_core_0294_length_35105	27563	28156	594	forward		CD630_RS07720
gene	PUC_90_core_0294_length_35105	28407	29042	636	reverse		CD630_RS07725
gene	PUC_90_core_0294_length_35105	29122	29853	732	reverse		CD630_RS07730
gene	PUC_90_core_0294_length_35105	30184	32373	2190	forward		CD630_RS07735
gene	PUC_90_core_0294_length_35105	32784	34712	1929	forward		CD630_RS07740
gene	PUC_90_core_0294_length_35105	34699	35046	348	forward		CD630_RS07745
gene	PUC_90_core_0295_length_16190	182	2101	1920	reverse		CD630_RS07750
gene	PUC_90_core_0295_length_16190	2127	2909	783	reverse		CD630_RS07755
ddlR gene	PUC_90_core_0295_length_16190	2992	4440	1449	reverse	ddlR	CD630_RS07760
gene	PUC_90_core_0295_length_16190	4464	5363	900	reverse		CD630_RS07765
gene	PUC_90_core_0295_length_16190	5621	6877	1257	forward		CD630_RS07770
gene	PUC_90_core_0295_length_16190	6935	7714	780	forward		CD630_RS07775
gene	PUC_90_core_0295_length_16190	7818	8402	585	reverse		CD630_RS07780
gene	PUC_90_core_0295_length_16190	8602	10032	1431	reverse		CD630_RS07785
gene	PUC_90_core_0295_length_16190	10350	11294	945	forward		CD630_RS07790
gene	PUC_90_core_0295_length_16190	11565	12500	936	reverse		CD630_RS07795
gene	PUC_90_core_0295_length_16190	12619	13167	549	reverse		CD630_RS07800
gene	PUC_90_core_0295_length_16190	13319	13747	429	forward		CD630_RS07805
gene	PUC_90_core_0295_length_16190	13832	14482	651	forward		CD630_RS07810
gene	PUC_90_core_0295_length_16190	14600	15955	1356	reverse		CD630_RS07815
gene	PUC_90_core_0297_length_5722	354	2087	1734	reverse		CD630_RS07820
dccA gene	PUC_90_core_0297_length_5722	2327	3160	834	reverse	dccA	CD630_RS07825
gene	PUC_90_core_0297_length_5722	3191	5425	2235	reverse		CD630_RS07830
gene	PUC_90_core_0298_length_990	115	924	810	forward		CD630_RS07835
gene	PUC_90_core_0300_length_961	88	762	675	reverse		CD630_RS07845
gene	PUC_90_core_0301_length_46768	415	1200	786	forward		CD630_RS07860
pdaA gene	PUC_90_core_0301_length_46768	1297	2121	825	reverse	pdaA	CD630_RS07865
gene	PUC_90_core_0301_length_46768	2342	5461	3120	forward		CD630_RS07870
gene	PUC_90_core_0301_length_46768	5479	6078	600	forward		CD630_RS07875
gene	PUC_90_core_0301_length_46768	6335	8464	2130	reverse		CD630_RS07880
gene	PUC_90_core_0301_length_46768	8697	8978	282	forward		CD630_RS07885
gene	PUC_90_core_0301_length_46768	9144	10535	1392	forward		CD630_RS07890
gene	PUC_90_core_0301_length_46768	10650	12119	1470	forward		CD630_RS07895
gene	PUC_90_core_0301_length_46768	12184	12777	594	forward		CD630_RS07900
gene	PUC_90_core_0301_length_46768	12914	14305	1392	forward		CD630_RS07905
gene	PUC_90_core_0301_length_46768	14487	14858	372	forward		CD630_RS07910
gene	PUC_90_core_0301_length_46768	14851	15540	690	forward		CD630_RS07915
gene	PUC_90_core_0301_length_46768	16060	16926	867	forward		CD630_RS07920
gene	PUC_90_core_0301_length_46768	17168	17977	810	forward		CD630_RS07925
gene	PUC_90_core_0301_length_46768	18121	19185	1065	forward		CD630_RS07930
gene	PUC_90_core_0301_length_46768	19213	19932	720	forward		CD630_RS07935
gene	PUC_90_core_0301_length_46768	19956	20540	585	forward		CD630_RS07940
pabB gene	PUC_90_core_0301_length_46768	20542	21891	1350	forward	pabB	CD630_RS07945
gene	PUC_90_core_0301_length_46768	21881	22624	744	forward		CD630_RS07950
gene	PUC_90_core_0301_length_46768	22658	23359	702	forward		CD630_RS07955
folE gene	PUC_90_core_0301_length_46768	23385	23957	573	forward	folE	CD630_RS07960
folP gene	PUC_90_core_0301_length_46768	24021	24812	792	forward	folP	CD630_RS07965
folB gene	PUC_90_core_0301_length_46768	24793	25188	396	forward	folB	CD630_RS07970
folK gene	PUC_90_core_0301_length_46768	25181	25687	507	forward	folK	CD630_RS07975
aroF gene	PUC_90_core_0301_length_46768	25668	26453	786	forward	aroF	CD630_RS07980
dnaG gene	PUC_90_core_0301_length_46768	26708	28498	1791	forward	dnaG	CD630_RS07985
rpoD gene	PUC_90_core_0301_length_46768	28516	29682	1167	forward	rpoD	CD630_RS07990
gene	PUC_90_core_0301_length_46768	29847	30536	690	forward		CD630_RS07995
gene	PUC_90_core_0301_length_46768	30550	31647	1098	forward		CD630_RS08000
gene	PUC_90_core_0301_length_46768	31710	32282	573	forward		CD630_RS08005
gene	PUC_90_core_0301_length_46768	32342	32809	468	reverse		CD630_RS08010
gene	PUC_90_core_0301_length_46768	33195	33671	477	reverse		CD630_RS08015
gene	PUC_90_core_0301_length_46768	33791	34882	1092	reverse		CD630_RS08020
gene	PUC_90_core_0301_length_46768	34875	35264	390	reverse		CD630_RS08025
gene	PUC_90_core_0301_length_46768	35456	35902	447	forward		CD630_RS08030
gene	PUC_90_core_0301_length_46768	36187	36891	705	forward		CD630_RS08035
gene	PUC_90_core_0301_length_46768	36878	38122	1245	forward		CD630_RS08040
gene	PUC_90_core_0301_length_46768	38202	38879	678	forward		CD630_RS08045
gene	PUC_90_core_0301_length_46768	38880	41441	2562	forward		CD630_RS08050
gene	PUC_90_core_0301_length_46768	41662	42936	1275	forward		CD630_RS08055
gene	PUC_90_core_0301_length_46768	43115	46138	3024	reverse		CD630_RS08060
gene	PUC_90_core_0301_length_46768	46345	46644	300	forward		CD630_RS08065
gene	PUC_90_core_0302_length_6932	61	2280	2220	reverse		CD630_RS08070
gene	PUC_90_core_0302_length_6932	2582	4357	1776	forward		CD630_RS08075
gene	PUC_90_core_0302_length_6932	4370	6193	1824	forward		CD630_RS08080
gene	PUC_90_core_0302_length_6932	6311	6856	546	forward		CD630_RS08085
gene	PUC_90_core_0303_length_7313	89	694	606	forward		CD630_RS08090
gene	PUC_90_core_0303_length_7313	1021	3918	2898	forward		CD630_RS08095
gene	PUC_90_core_0303_length_7313	4239	4451	213	forward		CD630_RS08100
gene	PUC_90_core_0303_length_7313	4464	4685	222	forward		CD630_RS08105
feoB gene	PUC_90_core_0303_length_7313	4785	6941	2157	forward	feoB	CD630_RS08110
gene	PUC_90_core_0303_length_7313	6967	7119	153	forward		CD630_RS08115
gene	PUC_90_core_0304_length_4029	<1	693	>693	forward		CD630_RS08120
gene	PUC_90_core_0304_length_4029	778	1548	771	forward		CD630_RS08125
gene	PUC_90_core_0304_length_4029	1541	2272	732	forward		CD630_RS08130
gene	PUC_90_core_0304_length_4029	2273	3265	993	forward		CD630_RS08135
gene	PUC_90_core_0304_length_4029	3363	3959	597	reverse		CD630_RS08140
gene	PUC_90_core_0305_length_1255	29	628	600	forward		CD630_RS08145
gene	PUC_90_core_0305_length_1255	798	>1255	>458	reverse		CD630_RS08150
gene	PUC_90_core_0307_length_6525	388	1353	966	forward		CD630_RS08160
gene	PUC_90_core_0307_length_6525	1346	2002	657	forward		CD630_RS08165
gene	PUC_90_core_0307_length_6525	2038	2829	792	forward		CD630_RS08170
gene	PUC_90_core_0307_length_6525	2977	5715	2739	forward		CD630_RS08175
gene	PUC_90_core_0307_length_6525	5824	6432	609	forward		CD630_RS08180
gene	PUC_90_core_0308_length_5201	580	1164	585	forward		CD630_RS08185
proC gene	PUC_90_core_0308_length_5201	1204	2007	804	forward	proC	CD630_RS08190
gene	PUC_90_core_0308_length_5201	2088	3263	1176	reverse		CD630_RS08195
gene	PUC_90_core_0308_length_5201	3529	4005	477	forward		CD630_RS08200
gene	PUC_90_core_0308_length_5201	4296	5180	885	forward		CD630_RS08205
gene	PUC_90_core_0309_length_2307	15	422	408	forward		CD630_RS08210
tnpB gene	PUC_90_core_0090_length_2754	1522	2631	1110	forward	tnpB	CD630_RS08215
gene	PUC_90_core_0310_length_8385	97	465	369	forward		CD630_RS08230
gene	PUC_90_core_0310_length_8385	469	1344	876	forward		CD630_RS08235
gene	PUC_90_core_0310_length_8385	1345	2139	795	forward		CD630_RS08240
cdeA gene	PUC_90_core_0310_length_8385	2234	3559	1326	reverse	cdeA	CD630_RS08245
gene	PUC_90_core_0310_length_8385	3948	4532	585	forward		CD630_RS08250
gene	PUC_90_core_0310_length_8385	4685	5584	900	forward		CD630_RS08255
gene	PUC_90_core_0310_length_8385	5589	6158	570	forward		CD630_RS08260
gene	PUC_90_core_0310_length_8385	6325	6972	648	reverse		CD630_RS08265
gene	PUC_90_core_0310_length_8385	7362	8276	915	reverse		CD630_RS08270
gene	PUC_90_core_0311_length_502	65	247	183	reverse		CD630_RS08275
panC gene	PUC_90_core_0312_length_2841	42	890	849	reverse	panC	CD630_RS08280
panB gene	PUC_90_core_0312_length_2841	909	1736	828	reverse	panB	CD630_RS08285
gene	PUC_90_core_0312_length_2841	1711	2649	939	reverse		CD630_RS08290
pdcA gene	PUC_90_core_0313_length_2410	106	2199	2094	forward	pdcA	CD630_RS08295
gene	PUC_90_core_0314_length_23846	220	1038	819	forward		CD630_RS08305
feoB gene	PUC_90_core_0314_length_23846	1171	3291	2121	reverse	feoB	CD630_RS08310
gene	PUC_90_core_0314_length_23846	3317	3544	228	reverse		CD630_RS08315
gene	PUC_90_core_0314_length_23846	3871	4311	441	reverse		CD630_RS08320
gene	PUC_90_core_0314_length_23846	4484	5452	969	forward		CD630_RS08325
tyrS gene	PUC_90_core_0314_length_23846	5929	7137	1209	forward	tyrS	CD630_RS08330
gene	PUC_90_core_0314_length_23846	7198	8079	882	reverse		CD630_RS08335
gene	PUC_90_core_0314_length_23846	8465	9409	945	forward		CD630_RS08340
gene	PUC_90_core_0314_length_23846	9632	10177	546	forward		CD630_RS08345
gene	PUC_90_core_0314_length_23846	10277	11425	1149	forward		CD630_RS08350
gene	PUC_90_core_0314_length_23846	11478	12743	1266	forward		CD630_RS08355
gene	PUC_90_core_0314_length_23846	13029	14261	1233	reverse		CD630_RS08360
gene	PUC_90_core_0314_length_23846	14264	14938	675	reverse		CD630_RS08365
gene	PUC_90_core_0314_length_23846	14946	16175	1230	reverse		CD630_RS08370
gene	PUC_90_core_0314_length_23846	16287	17291	1005	reverse		CD630_RS08375
gene	PUC_90_core_0314_length_23846	17315	17989	675	reverse		CD630_RS08380
gene	PUC_90_core_0314_length_23846	18277	19044	768	forward		CD630_RS08385
gene	PUC_90_core_0314_length_23846	19031	20968	1938	forward		CD630_RS08390
ggt gene	PUC_90_core_0314_length_23846	21193	22806	1614	forward	ggt	CD630_RS08395
gene	PUC_90_core_0314_length_23846	22939	23790	852	reverse		CD630_RS08400
gene	PUC_90_core_0315_length_10892	444	1337	894	forward		CD630_RS08405
gltA gene	PUC_90_core_0315_length_10892	1337	2731	1395	forward	gltA	CD630_RS08410
gene	PUC_90_core_0315_length_10892	3097	5316	2220	forward		CD630_RS08415
gene	PUC_90_core_0315_length_10892	5394	6209	816	forward		CD630_RS08420
gene	PUC_90_core_0315_length_10892	6209	8089	1881	forward		CD630_RS08425
gene	PUC_90_core_0315_length_10892	8208	9599	1392	forward		CD630_RS08430
gene	PUC_90_core_0315_length_10892	9706	10746	1041	forward		CD630_RS08435
gene	PUC_90_core_0316_length_3111	275	928	654	forward		CD630_RS08440
gene	PUC_90_core_0316_length_3111	1004	1213	210	forward		CD630_RS08445
gene	PUC_90_core_0316_length_3111	1353	1916	564	reverse		CD630_RS08450
gene	PUC_90_core_0316_length_3111	2080	2733	654	forward		CD630_RS08455
gene	PUC_90_core_0317_length_6430	319	1263	945	forward		CD630_RS08460
hisG gene	PUC_90_core_0317_length_6430	1285	1911	627	forward	hisG	CD630_RS08465
hisC gene	PUC_90_core_0317_length_6430	1945	2994	1050	forward	hisC	CD630_RS08470
hisB gene	PUC_90_core_0317_length_6430	2997	3575	579	forward	hisB	CD630_RS08475
hisH gene	PUC_90_core_0317_length_6430	3577	4182	606	forward	hisH	CD630_RS08480
hisA gene	PUC_90_core_0317_length_6430	4179	4901	723	forward	hisA	CD630_RS08485
hisF gene	PUC_90_core_0317_length_6430	4883	5641	759	forward	hisF	CD630_RS08490
hisIE gene	PUC_90_core_0317_length_6430	5669	6337	669	forward	hisIE	CD630_RS08495
gene	PUC_90_core_0318_length_12239	500	1828	1329	forward		CD630_RS08500
gene	PUC_90_core_0318_length_12239	2580	3413	834	forward		CD630_RS08505
gene	PUC_90_core_0318_length_12239	3482	4438	957	forward		CD630_RS08510
gene	PUC_90_core_0318_length_12239	4490	4972	483	forward		CD630_RS08515
gene	PUC_90_core_0318_length_12239	4984	5853	870	forward		CD630_RS08520
gene	PUC_90_core_0318_length_12239	5896	6651	756	forward		CD630_RS08525
gene	PUC_90_core_0318_length_12239	6693	7514	822	forward		CD630_RS08530
gene	PUC_90_core_0318_length_12239	7519	8280	762	forward		CD630_RS08535
gene	PUC_90_core_0318_length_12239	8811	9050	240	forward		CD630_RS08540
ilvC gene	PUC_90_core_0318_length_12239	9303	10349	1047	forward	ilvC	CD630_RS08545
ilvB gene	PUC_90_core_0318_length_12239	10402	12090	1689	forward	ilvB	CD630_RS08550
gene	PUC_90_core_0319_length_4952	63	740	678	forward		CD630_RS08555
[truncated: 1,758 more rows]

## Sheet: spine.LC5624.core Annotations
Name	Sequence Name	Minimum	Maximum	Length	Direction	gene	locus_tag
[truncated: 3,081 more rows]

[truncated: 12 more sheets: spine.LK3P-030.core Annotations, spine.LK3P-081.core Annotations, spine.PUC_75.core Annotations, spine.S9.core Annotations, spine.C103.core Annotations, spine.M68.core Annotations, spine.PUC_606.core Annotations, spine.ICC5.core Annotations, spine.M120.core Annotations, spine.P8.core Annotations, spine.P12.core Annotations, Sheet1]
